# Supplementary material for: Diethyl 2,6-dimethyl-4-[4-(3-phenyl­acrylo­yloxy)phen­yl]-1,4-dihydro­pyridine-3,5-dicarboxyl­ate hemihydrate
Source: Acta Crystallogr Sect E Struct Rep Online. 2013 Feb 16;69(Pt 3):o389. doi: 10.1107/S1600536813004108 (PMC3588479; doi:10.1107/S1600536813004108)
Supplement: Supplementary file 1 [file e-69-0o389-sup1.cif]

##############################################################################
#                                                                            #
# This CIF contains the data in a paper accepted for publication in          #
# Acta Crystallographica Section E. It conforms to the requirements of       #
# Notes for Authors for Acta Crystallographica Section E, and has been       #
# peer reviewed under the auspices of the IUCr Commission on Journals.       #
#                                                                            #
# Full details of the Crystallographic Information File format               #
# are given in the paper "The Crystallographic Information File (CIF):       #
# a New Standard Archive File for Crystallography" by S. R. Hall, F. H.      #
# Allen and I. D. Brown [Acta Cryst. (1991), A47, 655-685].                  #
#                                                                            #
# The current version of the core CIF dictionary is obtainable from          #
# ftp://ftp.iucr.org/pub/cif_core.dic.                                       #
#                                                                            #
# Software is freely available for graphical display of the structure(s)     #
# in this CIF. For information consult the CIF software page                 #
# http://www.iucr.org/resources/cif/software.                                #
#                                                                            #
# This file may be used for bona fide research purposes within the           #
# scientific community so long as proper attribution is given to the journal # 
# article from which it was obtained.                                        #
#                                                                            #
##############################################################################
data_I
_audit_creation_method     SHELXL-97
_chemical_name_systematic
;\
Diethyl 2,6-dimethyl-4-[4-(3-phenylacryloyloxy)phenyl]-\
1,4-dihydropyridine-3,5-dicarboxylate hemihydrate
;
_chemical_name_common     ?
_chemical_formula_moiety     'C28 H29 N O6, 0.5(H2 O)'
_chemical_formula_sum     'C28 H30 N O6.50'
_chemical_formula_iupac     'C28 H29 N O6, 0.5H2 O'
_chemical_formula_weight     484.53
_chemical_melting_point     ?
_symmetry_cell_setting     monoclinic
_symmetry_space_group_name_H-M     'C 2/c'
_symmetry_space_group_name_hall     '-C 2yc'
loop_
    _symmetry_equiv_pos_site_id
    _symmetry_equiv_pos_as_xyz
    1 x,y,z
    2 -x,y,1/2-z
    3 -x,-y,-z
    4 x,-y,1/2+z
    5 1/2+x,1/2+y,z
    6 1/2-x,1/2+y,1/2-z
    7 1/2-x,1/2-y,-z
    8 1/2+x,1/2-y,1/2+z
_cell_length_a     25.4905(11)
_cell_length_b     8.6166(4)
_cell_length_c     23.2902(10)
_cell_angle_alpha     90.00
_cell_angle_beta     92.235(2)
_cell_angle_gamma     90.00
_cell_volume     5111.6(4)
_cell_formula_units_Z     8
_cell_measurement_reflns_used     8834
_cell_measurement_theta_min     2.05
_cell_measurement_theta_max     31.20
_cell_measurement_temperature     293(2)
_exptl_crystal_description     block
_exptl_crystal_colour     colourless
_exptl_crystal_size_max     0.25
_exptl_crystal_size_mid     0.20
_exptl_crystal_size_min     0.20
_exptl_crystal_density_diffrn     1.259
_exptl_crystal_density_meas     ?
_exptl_crystal_density_method     'not measured'
_exptl_crystal_F_000     2056
_exptl_absorpt_coefficient_mu     0.089
_exptl_absorpt_correction_type     multi-scan
_exptl_absorpt_process_details     '(SADABS; Bruker 2004)'
_exptl_absorpt_correction_T_min     0.9790
_exptl_absorpt_correction_T_max     0.9831
_exptl_special_details     ?
_diffrn_ambient_temperature     293(2)
_diffrn_radiation_type     MoK\a
_diffrn_radiation_wavelength     0.71073
_diffrn_radiation_source     'fine-focus sealed tube'
_diffrn_radiation_monochromator     graphite
_diffrn_measurement_device_type     'Bruker Kappa APEXII CCD'
_diffrn_measurement_method     '\w and \f scan'
_diffrn_detector_area_resol_mean     .
_diffrn_reflns_number     24059
_diffrn_reflns_av_R_equivalents     0.0267
_diffrn_reflns_av_sigmaI/netI     0.0236
_diffrn_reflns_theta_min     2.32
_diffrn_reflns_theta_max     26.00
_diffrn_reflns_theta_full     26.00
_diffrn_measured_fraction_theta_max     1.000
_diffrn_measured_fraction_theta_full     1.000
_diffrn_reflns_limit_h_min     -31
_diffrn_reflns_limit_h_max     21
_diffrn_reflns_limit_k_min     -10
_diffrn_reflns_limit_k_max     10
_diffrn_reflns_limit_l_min     -28
_diffrn_reflns_limit_l_max     27
_diffrn_standards_number     .
_diffrn_standards_interval_count     .
_diffrn_standards_interval_time     .
_diffrn_standards_decay_%     0
_refine_special_details
;
Refinement of <i>F</i>^2^ against ALL reflections. The weighted <i>R</i>-factor
<i>wR</i> and goodness of fit <i>S</i> are based on <i>F</i>^2^, conventional
<i>R</i>-factors <i>R</i> are based on <i>F</i>, with <i>F</i> set to zero for
negative <i>F</i>^2^. The threshold expression of <i>F</i>^2^ >
\s(<i>F</i>^2^) is used only for calculating <i>R</i>-factors(gt) <i>etc</i>.
and is not relevant to the choice of reflections for refinement.
<i>R</i>-factors based on <i>F</i>^2^ are statistically about twice as large
as those based on <i>F</i>, and <i>R</i>- factors based on ALL data will be
even larger.
;
_reflns_number_total     5036
_reflns_number_gt     3271
_reflns_threshold_expression     I>2sigma(I)
_refine_ls_structure_factor_coef     Fsqd
_refine_ls_matrix_type     full
_refine_ls_R_factor_all     0.0782
_refine_ls_R_factor_gt     0.0481
_refine_ls_wR_factor_gt     0.1340
_refine_ls_wR_factor_ref     0.1462
_refine_ls_goodness_of_fit_ref     1.090
_refine_ls_restrained_S_all     1.092
_refine_ls_number_reflns     5036
_refine_ls_number_parameters     344
_refine_ls_number_restraints     2
_refine_ls_hydrogen_treatment     mixed
_refine_ls_weighting_scheme     calc
_refine_ls_weighting_details
         'calc w=1/[\s^2^(Fo^2^)+(0.0654P)^2^+1.6916P] where P=(Fo^2^+2Fc^2^)/3'
_atom_sites_solution_hydrogens     geom
_atom_sites_solution_primary     direct
_atom_sites_solution_secondary     difmap
_refine_ls_shift/su_max     0.008
_refine_ls_shift/su_mean     0.002
_refine_diff_density_max     0.180
_refine_diff_density_min     -0.309
_refine_ls_extinction_method     none
_refine_ls_extinction_coef     ?
loop_
    _atom_type_symbol
    _atom_type_description
    _atom_type_scat_dispersion_real
    _atom_type_scat_dispersion_imag
    _atom_type_scat_source
    'C' 'C' 0.0033 0.0016
                         'International Tables Vol C Tables 4.2.6.8 and 6.1.1.4'
    'H' 'H' 0.0000 0.0000
                         'International Tables Vol C Tables 4.2.6.8 and 6.1.1.4'
    'N' 'N' 0.0061 0.0033
                         'International Tables Vol C Tables 4.2.6.8 and 6.1.1.4'
    'O' 'O' 0.0106 0.0060
                         'International Tables Vol C Tables 4.2.6.8 and 6.1.1.4'
_computing_data_collection     'APEX2 (Bruker, 2004)'
_computing_cell_refinement     'APEX2 and SAINT (Bruker, 2004)'
_computing_data_reduction     'SAINT and XPREP (Bruker, 2004)'
_computing_structure_solution     '<i>SHELXS97</i> (Sheldrick, 2008)'
_computing_structure_refinement     '<i>SHELXL97</i> (Sheldrick, 2008)'
_computing_molecular_graphics     '<i>ORTEP-3 for Windows</i> (Farrugia, 2012)'
_computing_publication_material     '<i>PLATON</i> (Spek, 2009)'
loop_
    _atom_site_type_symbol
    _atom_site_label
    _atom_site_fract_x
    _atom_site_fract_y
    _atom_site_fract_z
    _atom_site_U_iso_or_equiv
    _atom_site_thermal_displace_type
    _atom_site_calc_flag
    _atom_site_refinement_flags
    _atom_site_occupancy
    _atom_site_disorder_assembly
    _atom_site_disorder_group
    O O1 0.15295(6) 0.1181(2) 0.38244(6) 0.0831(6) Uani d . 1.000 . .
    O O2 0.20401(5) 0.0099(2) 0.31780(6) 0.0765(6) Uani d . 1.000 . .
    O O3 0.12749(6) 0.0181(2) 0.05234(7) 0.0902(7) Uani d . 1.000 . .
    O O4 0.06211(5) -0.14990(17) 0.04359(6) 0.0727(5) Uani d . 1.000 . .
    O O5 0.03119(9) 0.5972(2) 0.17358(9) 0.1146(9) Uani d . 1.000 . .
    O O6 0.10758(7) 0.50789(18) 0.14631(8) 0.0950(7) Uani d D 1.000 . .
    N N1 -0.03049(6) 0.1524(2) 0.13608(7) 0.0614(6) Uani d D 1.000 . .
    C C1 0.26807(8) -0.0271(3) 0.51329(8) 0.0651(7) Uani d . 1.000 . .
    C C2 0.26107(10) 0.0205(4) 0.56879(10) 0.0966(10) Uani d . 1.000 . .
    C C3 0.29518(13) -0.0298(4) 0.61298(11) 0.1089(13) Uani d . 1.000 . .
    C C4 0.33541(12) -0.1280(4) 0.60133(13) 0.0984(11) Uani d . 1.000 . .
    C C5 0.34198(10) -0.1753(3) 0.54686(13) 0.0945(11) Uani d . 1.000 . .
    C C6 0.30910(8) -0.1260(3) 0.50304(10) 0.0761(8) Uani d . 1.000 . .
    C C7 0.23098(7) 0.0247(3) 0.46755(9) 0.0661(7) Uani d . 1.000 . .
    C C8 0.23225(7) -0.0054(2) 0.41294(8) 0.0610(7) Uani d . 1.000 . .
    C C9 0.19188(7) 0.0489(3) 0.37172(8) 0.0603(7) Uani d . 1.000 . .
    C C10 0.17077(7) 0.0613(3) 0.27168(8) 0.0617(7) Uani d . 1.000 . .
    C C11 0.19264(8) 0.1538(3) 0.23170(9) 0.0793(9) Uani d . 1.000 . .
    C C12 0.16255(8) 0.1999(3) 0.18433(9) 0.0749(8) Uani d . 1.000 . .
    C C13 0.11058(6) 0.1577(2) 0.17750(7) 0.0510(6) Uani d . 1.000 . .
    C C14 0.09000(7) 0.0638(2) 0.21843(7) 0.0540(6) Uani d . 1.000 . .
    C C15 0.12003(7) 0.0140(2) 0.26555(8) 0.0597(7) Uani d . 1.000 . .
    C C16 0.07650(7) 0.2137(2) 0.12629(7) 0.0533(6) Uani d . 1.000 A .
    C C17 0.03766(7) 0.3350(2) 0.14437(7) 0.0555(6) Uani d . 1.000 . .
    C C18 -0.01294(8) 0.2973(2) 0.15185(8) 0.0583(7) Uani d . 1.000 A .
    C C19 -0.00213(7) 0.0484(2) 0.10495(7) 0.0536(6) Uani d . 1.000 A .
    C C20 0.04903(7) 0.0777(2) 0.09681(7) 0.0510(6) Uani d . 1.000 . .
    C C21 0.08341(8) -0.0176(3) 0.06266(7) 0.0589(7) Uani d . 1.000 A .
    C C22 0.09348(9) -0.2500(3) 0.00904(10) 0.0840(9) Uani d . 1.000 . .
    C C23 0.06010(12) -0.3865(3) -0.00605(12) 0.1018(11) Uani d . 1.000 . .
    C C24 -0.03430(8) -0.0877(3) 0.08445(9) 0.0702(8) Uani d . 1.000 . .
    C C25 -0.05506(9) 0.3959(3) 0.17583(11) 0.0842(9) Uani d . 1.000 . .
    C C26 0.05650(11) 0.4907(3) 0.15686(9) 0.0737(9) Uani d . 1.000 A .
    C C27A 0.1365(2) 0.6471(6) 0.1590(2) 0.091(2) Uani d P 0.716(5) A 1
    C C28A 0.15865(17) 0.6335(5) 0.2190(2) 0.1116(19) Uani d P 0.716(5) A 1
    C C28B 0.1719(5) 0.6871(14) 0.1717(6) 0.1116(19) Uani d P 0.284(5) A 2
    C C27B 0.1144(5) 0.6777(12) 0.1772(5) 0.072(4) Uani d DP 0.284(5) A 2
    O O1W -0.0134(3) 0.8162(4) 0.2322(3) 0.143(4) Uani d P 0.500 . .
    H H3 0.29060 0.00340 0.65040 0.1310 Uiso c R 1.000 . .
    H H4 0.35820 -0.16220 0.63080 0.1180 Uiso c R 1.000 . .
    H H2 0.23350 0.08660 0.57680 0.1160 Uiso c R 1.000 . .
    H H6 0.31440 -0.15950 0.46580 0.0910 Uiso c R 1.000 . .
    H H7 0.20330 0.08640 0.47890 0.0790 Uiso c R 1.000 . .
    H H5 0.36930 -0.24260 0.53910 0.1130 Uiso c R 1.000 . .
    H H11 0.22740 0.18550 0.23630 0.0950 Uiso c R 1.000 . .
    H H12 0.17760 0.26060 0.15640 0.0900 Uiso c R 1.000 . .
    H H14 0.05510 0.03300 0.21440 0.0650 Uiso c R 1.000 . .
    H H15 0.10570 -0.05090 0.29270 0.0720 Uiso c R 1.000 . .
    H H16 0.09960 0.26170 0.09870 0.0640 Uiso c R 1.000 . .
    H H22A 0.12500 -0.28220 0.03050 0.1010 Uiso c R 1.000 . .
    H H8 0.26000 -0.06390 0.39970 0.0730 Uiso c R 1.000 . .
    H H1N -0.0639(6) 0.136(2) 0.1384(9) 0.0740 Uiso d D 1.000 . .
    H H23B 0.02800 -0.35200 -0.02490 0.1530 Uiso c R 1.000 . .
    H H23C 0.05220 -0.44200 0.02830 0.1530 Uiso c R 1.000 . .
    H H24A -0.07040 -0.07110 0.09310 0.1050 Uiso c R 1.000 A .
    H H24B -0.02170 -0.18010 0.10340 0.1050 Uiso c R 1.000 . .
    H H24C -0.03150 -0.09900 0.04370 0.1050 Uiso c R 1.000 . .
    H H25A -0.08780 0.34060 0.17370 0.1260 Uiso c R 1.000 A .
    H H25B -0.05840 0.49020 0.15400 0.1260 Uiso c R 1.000 . .
    H H25C -0.04600 0.42040 0.21520 0.1260 Uiso c R 1.000 . .
    H H27A 0.11360 0.73670 0.15550 0.1090 Uiso c RP 0.716(5) A 1
    H H27B 0.16460 0.65930 0.13240 0.1090 Uiso c RP 0.716(5) A 1
    H H28A 0.13050 0.63070 0.24520 0.1680 Uiso c RP 0.716(5) A 1
    H H28B 0.18080 0.72120 0.22770 0.1680 Uiso c RP 0.716(5) A 1
    H H28C 0.17890 0.53980 0.22280 0.1680 Uiso c RP 0.716(5) A 1
    H H22B 0.10370 -0.19640 -0.02540 0.1010 Uiso c R 1.000 . .
    H H23A 0.07850 -0.45360 -0.03130 0.1530 Uiso c R 1.000 . .
    H H27C 0.09580 0.75920 0.15620 0.0860 Uiso c RP 0.284(5) A 2
    H H27D 0.10430 0.67670 0.21690 0.0860 Uiso c RP 0.284(5) A 2
    H H28D 0.18840 0.60140 0.19160 0.1680 Uiso c RP 0.284(5) A 2
    H H28E 0.18470 0.78280 0.18820 0.1680 Uiso c RP 0.284(5) A 2
    H H28F 0.18010 0.68320 0.13180 0.1680 Uiso c RP 0.284(5) A 2
    H H1W 0.01850 0.74420 0.22660 0.2150 Uiso d R 1.000 . .
loop_
    _atom_site_aniso_label
    _atom_site_aniso_U_11
    _atom_site_aniso_U_22
    _atom_site_aniso_U_33
    _atom_site_aniso_U_12
    _atom_site_aniso_U_13
    _atom_site_aniso_U_23
    O1 0.0591(9) 0.1313(14) 0.0581(8) 0.0294(9) -0.0094(7) -0.0096(8)
    O2 0.0594(8) 0.1200(13) 0.0496(8) 0.0294(8) -0.0052(6) 0.0052(8)
    O3 0.0572(9) 0.1244(14) 0.0903(11) -0.0163(9) 0.0193(8) -0.0238(10)
    O4 0.0681(9) 0.0813(10) 0.0693(9) -0.0021(8) 0.0110(7) -0.0154(8)
    O5 0.1437(17) 0.0679(11) 0.1328(17) -0.0098(12) 0.0121(14) -0.0171(11)
    O6 0.0896(12) 0.0735(10) 0.1188(14) -0.0290(9) -0.0366(10) 0.0151(9)
    N1 0.0445(8) 0.0724(11) 0.0672(10) -0.0046(8) 0.0017(7) -0.0069(8)
    C1 0.0518(11) 0.0847(14) 0.0578(12) -0.0103(10) -0.0103(9) 0.0094(10)
    C2 0.0859(17) 0.139(2) 0.0634(15) 0.0026(16) -0.0145(12) -0.0060(15)
    C3 0.114(2) 0.151(3) 0.0594(15) -0.025(2) -0.0245(15) 0.0058(16)
    C4 0.0914(19) 0.105(2) 0.095(2) -0.0268(16) -0.0439(16) 0.0313(16)
    C5 0.0811(16) 0.0976(19) 0.102(2) 0.0023(14) -0.0309(14) 0.0253(16)
    C6 0.0664(13) 0.0879(16) 0.0727(14) 0.0054(12) -0.0143(11) 0.0142(12)
    C7 0.0486(10) 0.0906(15) 0.0586(12) 0.0048(10) -0.0059(9) 0.0010(10)
    C8 0.0473(10) 0.0794(14) 0.0559(11) 0.0081(9) -0.0033(8) 0.0072(10)
    C9 0.0471(10) 0.0817(14) 0.0516(11) 0.0034(10) -0.0039(8) 0.0038(10)
    C10 0.0518(11) 0.0883(14) 0.0443(10) 0.0166(10) -0.0059(8) 0.0008(10)
    C11 0.0454(11) 0.129(2) 0.0627(13) -0.0076(12) -0.0089(9) 0.0161(13)
    C12 0.0529(11) 0.1111(18) 0.0601(12) -0.0177(11) -0.0072(9) 0.0241(12)
    C13 0.0466(9) 0.0619(11) 0.0440(9) -0.0036(8) -0.0032(7) 0.0011(8)
    C14 0.0469(9) 0.0667(12) 0.0481(10) -0.0043(8) -0.0025(8) 0.0009(9)
    C15 0.0597(12) 0.0736(13) 0.0459(10) 0.0013(9) 0.0017(8) 0.0070(9)
    C16 0.0486(10) 0.0658(12) 0.0450(9) -0.0115(9) -0.0052(7) 0.0077(8)
    C17 0.0606(11) 0.0602(11) 0.0444(9) -0.0046(9) -0.0136(8) 0.0061(8)
    C18 0.0618(12) 0.0621(12) 0.0501(10) 0.0050(9) -0.0097(8) 0.0007(9)
    C19 0.0493(10) 0.0658(12) 0.0454(9) -0.0039(9) -0.0034(8) 0.0000(8)
    C20 0.0476(10) 0.0656(12) 0.0393(9) -0.0069(8) -0.0048(7) 0.0035(8)
    C21 0.0536(11) 0.0802(14) 0.0426(10) -0.0034(10) -0.0036(8) 0.0012(9)
    C22 0.0838(15) 0.1019(18) 0.0666(13) 0.0154(14) 0.0085(11) -0.0132(13)
    C23 0.135(2) 0.0873(18) 0.0831(17) 0.0083(17) 0.0029(16) -0.0220(14)
    C24 0.0535(11) 0.0794(14) 0.0772(14) -0.0121(10) -0.0018(10) -0.0123(11)
    C25 0.0754(15) 0.0865(17) 0.0900(16) 0.0186(12) -0.0045(12) -0.0134(13)
    C26 0.0996(18) 0.0606(14) 0.0589(12) -0.0084(13) -0.0206(12) 0.0097(10)
    C27A 0.083(4) 0.076(3) 0.113(4) -0.016(3) 0.000(2) -0.011(3)
    C28A 0.098(3) 0.097(3) 0.136(4) -0.003(2) -0.044(3) -0.029(3)
    C28B 0.098(3) 0.097(3) 0.136(4) -0.003(2) -0.044(3) -0.029(3)
    C27B 0.076(7) 0.059(6) 0.081(7) -0.015(5) 0.003(5) -0.012(5)
    O1W 0.179(8) 0.082(2) 0.175(8) 0.041(3) 0.095(6) 0.024(3)
_geom_special_details
;
 Bond distances, angles etc. have been calculated using the
 rounded fractional coordinates. All su's are estimated
 from the variances of the (full) variance-covariance matrix.
 The cell esds are taken into account in the estimation of
 distances, angles and torsion angles
;
loop_
    _geom_bond_atom_site_label_1
    _geom_bond_atom_site_label_2
    _geom_bond_site_symmetry_1
    _geom_bond_site_symmetry_2
    _geom_bond_distance
    _geom_bond_publ_flag
    O1 C9 . . 1.193(3) no
    O2 C9 . . 1.348(2) no
    O2 C10 . . 1.413(2) no
    O3 C21 . . 1.198(3) no
    O4 C21 . . 1.332(3) no
    O4 C22 . . 1.443(3) no
    O5 C26 . . 1.196(3) no
    O6 C26 . . 1.343(3) no
    O6 C27A . . 1.433(5) no
    O6 C27B . . 1.637(11) no
    O1W H1W . . 1.0400 no
    O1W H1W . 2_555 1.1500 no
    N1 C19 . . 1.376(2) no
    N1 C18 . . 1.372(2) no
    N1 H1N . . 0.867(15) no
    C1 C2 . . 1.374(3) no
    C1 C7 . . 1.466(3) no
    C1 C6 . . 1.377(3) no
    C2 C3 . . 1.390(4) no
    C3 C4 . . 1.365(5) no
    C4 C5 . . 1.349(4) no
    C5 C6 . . 1.363(4) no
    C7 C8 . . 1.300(3) no
    C8 C9 . . 1.457(3) no
    C10 C15 . . 1.358(3) no
    C10 C11 . . 1.362(3) no
    C11 C12 . . 1.377(3) no
    C12 C13 . . 1.377(3) no
    C13 C16 . . 1.526(2) no
    C13 C14 . . 1.370(2) no
    C14 C15 . . 1.382(2) no
    C16 C17 . . 1.511(2) no
    C16 C20 . . 1.516(2) no
    C17 C26 . . 1.451(3) no
    C17 C18 . . 1.348(3) no
    C18 C25 . . 1.494(3) no
    C19 C24 . . 1.498(3) no
    C19 C20 . . 1.349(3) no
    C20 C21 . . 1.459(3) no
    C22 C23 . . 1.486(4) no
    C27A C28A . . 1.491(7) no
    C27B C28B . . 1.479(18) no
    C2 H2 . . 0.9300 no
    C3 H3 . . 0.9300 no
    C4 H4 . . 0.9300 no
    C5 H5 . . 0.9300 no
    C6 H6 . . 0.9300 no
    C7 H7 . . 0.9300 no
    C8 H8 . . 0.9300 no
    C11 H11 . . 0.9300 no
    C12 H12 . . 0.9300 no
    C14 H14 . . 0.9300 no
    C15 H15 . . 0.9300 no
    C16 H16 . . 0.9800 no
    C22 H22B . . 0.9700 no
    C22 H22A . . 0.9700 no
    C23 H23A . . 0.9600 no
    C23 H23B . . 0.9600 no
    C23 H23C . . 0.9600 no
    C24 H24A . . 0.9600 no
    C24 H24C . . 0.9600 no
    C24 H24B . . 0.9600 no
    C25 H25B . . 0.9600 no
    C25 H25C . . 0.9600 no
    C25 H25A . . 0.9600 no
    C27A H27A . . 0.9700 no
    C27A H27B . . 0.9700 no
    C27B H27C . . 0.9700 no
    C27B H27D . . 0.9700 no
    C28A H28A . . 0.9600 no
    C28A H28B . . 0.9600 no
    C28A H28C . . 0.9600 no
    C28B H28F . . 0.9600 no
    C28B H28D . . 0.9600 no
    C28B H28E . . 0.9600 no
loop_
    _geom_angle_atom_site_label_1
    _geom_angle_atom_site_label_2
    _geom_angle_atom_site_label_3
    _geom_angle_site_symmetry_1
    _geom_angle_site_symmetry_2
    _geom_angle_site_symmetry_3
    _geom_angle
    _geom_angle_publ_flag
    C9 O2 C10 . . . 118.53(16) no
    C21 O4 C22 . . . 118.05(16) no
    C26 O6 C27A . . . 123.3(3) no
    C26 O6 C27B . . . 96.1(5) no
    H1W O1W H1W . . 2_555 84.00 no
    C18 N1 C19 . . . 124.16(16) no
    C18 N1 H1N . . . 116.3(12) no
    C19 N1 H1N . . . 117.7(12) no
    C2 C1 C6 . . . 118.4(2) no
    C6 C1 C7 . . . 122.35(19) no
    C2 C1 C7 . . . 119.3(2) no
    C1 C2 C3 . . . 120.2(3) no
    C2 C3 C4 . . . 119.9(3) no
    C3 C4 C5 . . . 119.7(3) no
    C4 C5 C6 . . . 121.0(3) no
    C1 C6 C5 . . . 120.8(2) no
    C1 C7 C8 . . . 127.62(19) no
    C7 C8 C9 . . . 122.47(18) no
    O2 C9 C8 . . . 110.62(16) no
    O1 C9 C8 . . . 126.50(18) no
    O1 C9 O2 . . . 122.88(17) no
    O2 C10 C11 . . . 117.00(17) no
    O2 C10 C15 . . . 121.74(18) no
    C11 C10 C15 . . . 121.16(18) no
    C10 C11 C12 . . . 119.12(19) no
    C11 C12 C13 . . . 121.3(2) no
    C12 C13 C16 . . . 121.50(16) no
    C14 C13 C16 . . . 120.58(15) no
    C12 C13 C14 . . . 117.92(17) no
    C13 C14 C15 . . . 121.38(16) no
    C10 C15 C14 . . . 119.08(17) no
    C13 C16 C20 . . . 110.39(14) no
    C17 C16 C20 . . . 111.40(15) no
    C13 C16 C17 . . . 111.11(13) no
    C18 C17 C26 . . . 120.53(18) no
    C16 C17 C26 . . . 118.71(17) no
    C16 C17 C18 . . . 120.67(16) no
    N1 C18 C17 . . . 119.24(17) no
    N1 C18 C25 . . . 112.71(18) no
    C17 C18 C25 . . . 128.05(17) no
    C20 C19 C24 . . . 128.45(17) no
    N1 C19 C24 . . . 112.67(16) no
    N1 C19 C20 . . . 118.88(16) no
    C16 C20 C19 . . . 120.87(15) no
    C16 C20 C21 . . . 113.91(16) no
    C19 C20 C21 . . . 125.15(17) no
    O3 C21 O4 . . . 121.8(2) no
    O3 C21 C20 . . . 123.6(2) no
    O4 C21 C20 . . . 114.70(17) no
    O4 C22 C23 . . . 106.29(19) no
    O5 C26 C17 . . . 126.6(3) no
    O5 C26 O6 . . . 121.0(2) no
    O6 C26 C17 . . . 112.4(2) no
    O6 C27A C28A . . . 107.5(4) no
    O6 C27B C28B . . . 95.7(8) no
    C3 C2 H2 . . . 120.00 no
    C1 C2 H2 . . . 120.00 no
    C2 C3 H3 . . . 120.00 no
    C4 C3 H3 . . . 120.00 no
    C5 C4 H4 . . . 120.00 no
    C3 C4 H4 . . . 120.00 no
    C4 C5 H5 . . . 120.00 no
    C6 C5 H5 . . . 119.00 no
    C5 C6 H6 . . . 120.00 no
    C1 C6 H6 . . . 120.00 no
    C8 C7 H7 . . . 116.00 no
    C1 C7 H7 . . . 116.00 no
    C7 C8 H8 . . . 119.00 no
    C9 C8 H8 . . . 119.00 no
    C12 C11 H11 . . . 120.00 no
    C10 C11 H11 . . . 120.00 no
    C11 C12 H12 . . . 119.00 no
    C13 C12 H12 . . . 119.00 no
    C15 C14 H14 . . . 119.00 no
    C13 C14 H14 . . . 119.00 no
    C10 C15 H15 . . . 120.00 no
    C14 C15 H15 . . . 120.00 no
    C13 C16 H16 . . . 108.00 no
    C17 C16 H16 . . . 108.00 no
    C20 C16 H16 . . . 108.00 no
    O4 C22 H22B . . . 110.00 no
    C23 C22 H22A . . . 111.00 no
    C23 C22 H22B . . . 111.00 no
    H22A C22 H22B . . . 109.00 no
    O4 C22 H22A . . . 110.00 no
    C22 C23 H23A . . . 109.00 no
    C22 C23 H23B . . . 109.00 no
    H23A C23 H23B . . . 110.00 no
    H23A C23 H23C . . . 109.00 no
    H23B C23 H23C . . . 109.00 no
    C22 C23 H23C . . . 110.00 no
    C19 C24 H24B . . . 109.00 no
    C19 C24 H24C . . . 109.00 no
    C19 C24 H24A . . . 109.00 no
    H24A C24 H24C . . . 109.00 no
    H24B C24 H24C . . . 110.00 no
    H24A C24 H24B . . . 109.00 no
    C18 C25 H25B . . . 109.00 no
    C18 C25 H25C . . . 109.00 no
    C18 C25 H25A . . . 110.00 no
    H25A C25 H25C . . . 110.00 no
    H25B C25 H25C . . . 109.00 no
    H25A C25 H25B . . . 109.00 no
    O6 C27A H27B . . . 110.00 no
    C28A C27A H27A . . . 110.00 no
    C28A C27A H27B . . . 110.00 no
    H27A C27A H27B . . . 108.00 no
    O6 C27A H27A . . . 110.00 no
    O6 C27B H27D . . . 113.00 no
    C28B C27B H27C . . . 113.00 no
    H27C C27B H27D . . . 110.00 no
    O6 C27B H27C . . . 113.00 no
    C28B C27B H27D . . . 113.00 no
    H28A C28A H28C . . . 109.00 no
    H28B C28A H28C . . . 109.00 no
    C27A C28A H28A . . . 109.00 no
    C27A C28A H28B . . . 110.00 no
    H28A C28A H28B . . . 109.00 no
    C27A C28A H28C . . . 110.00 no
    C27B C28B H28E . . . 110.00 no
    C27B C28B H28F . . . 110.00 no
    C27B C28B H28D . . . 109.00 no
    H28D C28B H28F . . . 109.00 no
    H28E C28B H28F . . . 109.00 no
    H28D C28B H28E . . . 109.00 no
loop_
    _geom_torsion_atom_site_label_1
    _geom_torsion_atom_site_label_2
    _geom_torsion_atom_site_label_3
    _geom_torsion_atom_site_label_4
    _geom_torsion_site_symmetry_1
    _geom_torsion_site_symmetry_2
    _geom_torsion_site_symmetry_3
    _geom_torsion_site_symmetry_4
    _geom_torsion
    _geom_torsion_publ_flag
    C10 O2 C9 O1 . . . . 3.9(3) no
    C10 O2 C9 C8 . . . . -176.27(18) no
    C9 O2 C10 C11 . . . . 119.8(2) no
    C9 O2 C10 C15 . . . . -63.7(3) no
    C22 O4 C21 O3 . . . . -0.8(3) no
    C22 O4 C21 C20 . . . . 179.46(16) no
    C21 O4 C22 C23 . . . . -179.81(18) no
    C27A O6 C26 O5 . . . . 6.0(4) no
    C27A O6 C26 C17 . . . . -175.4(3) no
    C26 O6 C27A C28A . . . . 89.2(4) no
    C19 N1 C18 C17 . . . . -10.2(3) no
    C19 N1 C18 C25 . . . . 169.52(18) no
    C18 N1 C19 C20 . . . . 11.1(3) no
    C18 N1 C19 C24 . . . . -169.25(17) no
    C6 C1 C2 C3 . . . . 0.6(4) no
    C7 C1 C2 C3 . . . . 178.7(3) no
    C2 C1 C6 C5 . . . . -0.1(4) no
    C7 C1 C6 C5 . . . . -178.1(2) no
    C2 C1 C7 C8 . . . . 178.2(3) no
    C6 C1 C7 C8 . . . . -3.8(4) no
    C1 C2 C3 C4 . . . . -0.7(5) no
    C2 C3 C4 C5 . . . . 0.3(5) no
    C3 C4 C5 C6 . . . . 0.3(5) no
    C4 C5 C6 C1 . . . . -0.4(4) no
    C1 C7 C8 C9 . . . . 177.9(2) no
    C7 C8 C9 O1 . . . . -3.8(4) no
    C7 C8 C9 O2 . . . . 176.4(2) no
    O2 C10 C11 C12 . . . . 176.5(2) no
    C15 C10 C11 C12 . . . . 0.1(4) no
    O2 C10 C15 C14 . . . . -177.68(18) no
    C11 C10 C15 C14 . . . . -1.4(3) no
    C10 C11 C12 C13 . . . . 1.8(4) no
    C11 C12 C13 C14 . . . . -2.1(3) no
    C11 C12 C13 C16 . . . . 177.6(2) no
    C12 C13 C14 C15 . . . . 0.7(3) no
    C16 C13 C14 C15 . . . . -178.96(16) no
    C12 C13 C16 C17 . . . . -107.2(2) no
    C12 C13 C16 C20 . . . . 128.71(19) no
    C14 C13 C16 C17 . . . . 72.5(2) no
    C14 C13 C16 C20 . . . . -51.6(2) no
    C13 C14 C15 C10 . . . . 1.0(3) no
    C13 C16 C17 C18 . . . . -101.32(19) no
    C13 C16 C17 C26 . . . . 75.0(2) no
    C20 C16 C17 C18 . . . . 22.2(2) no
    C20 C16 C17 C26 . . . . -161.42(16) no
    C13 C16 C20 C19 . . . . 102.65(18) no
    C13 C16 C20 C21 . . . . -74.51(18) no
    C17 C16 C20 C19 . . . . -21.3(2) no
    C17 C16 C20 C21 . . . . 161.55(15) no
    C16 C17 C18 N1 . . . . -8.0(3) no
    C16 C17 C18 C25 . . . . 172.33(19) no
    C26 C17 C18 N1 . . . . 175.67(17) no
    C26 C17 C18 C25 . . . . -4.0(3) no
    C16 C17 C26 O5 . . . . -177.1(2) no
    C16 C17 C26 O6 . . . . 4.4(3) no
    C18 C17 C26 O5 . . . . -0.7(3) no
    C18 C17 C26 O6 . . . . -179.25(18) no
    N1 C19 C20 C16 . . . . 6.2(2) no
    N1 C19 C20 C21 . . . . -177.00(17) no
    C24 C19 C20 C16 . . . . -173.42(17) no
    C24 C19 C20 C21 . . . . 3.4(3) no
    C16 C20 C21 O3 . . . . -9.3(3) no
    C16 C20 C21 O4 . . . . 170.37(15) no
    C19 C20 C21 O3 . . . . 173.65(19) no
    C19 C20 C21 O4 . . . . -6.7(3) no
loop_
    _geom_hbond_atom_site_label_D
    _geom_hbond_atom_site_label_H
    _geom_hbond_atom_site_label_A
    _geom_hbond_site_symmetry_A
    _geom_hbond_distance_DH
    _geom_hbond_distance_HA
    _geom_hbond_distance_DA
    _geom_hbond_angle_DHA
    _geom_hbond_publ_flag
    N1 H1N O1 2_555 0.867(15) 2.308(16) 3.148(2) 163.4(18) yes
    O1W H1W O5 . 1.04 1.81 2.615(6) 132 yes
    C14 H14 O1W 2_545 0.93 2.50 3.140(6) 126 yes
data_global
_journal_date_recd_electronic     2012-12-27
_journal_date_accepted     2013-02-11
_journal_name_full     'Acta Crystallographica, Section E'
_journal_year     2013
_journal_volume     69
_journal_issue      3
_journal_page_first     o389
_journal_page_last     o389
_journal_paper_category     QO
_journal_paper_doi     10.1107/S1600536813004108
_journal_coeditor_code     SU2546
_publ_contact_author_name     'S. Aravindhan'
_publ_contact_author_address
;
Department of Physics
Presidency College
Chennai 600 005
India
;
_publ_contact_author_email     aravindhanpresidency@gmail.com
_publ_contact_author_fax     ?
_publ_contact_author_phone     '9443203449'
_publ_section_title
;\
Diethyl 2,6-dimethyl-4-[4-(3-phenylacryloyloxy)phenyl]-\
1,4-dihydropyridine-3,5-dicarboxylate hemihydrate
;
loop_
    _publ_author_name
    _publ_author_footnote
    _publ_author_address
    'Sharmila, P.' .
;
Department of Physics
Presidency College
Chennai 600 005
India
;
    'Suresh Kumar, C.' .
;
Asthagiri Herbal Research Foundation
Perungudi, Chennai 600 096
India
;
    'Ananth, Karthik' .
;
Asthagiri Herbal Research Foundation
Perungudi, Chennai 600 096
India
;
    'Narasimhan, S.' .
;
Asthagiri Herbal Research Foundation
Perungudi, Chennai 600 096
India
;
    'Aravindhan, S.' .
;
Department of Physics
Presidency College
Chennai 600 005
India
;
