# Supplementary material for: Diethyl 2,6-dimethyl-4-[4-(3-phenyl­acrylo­yloxy)phen­yl]-1,4-dihydro­pyridine-3,5-dicarboxyl­ate hemihydrate
Source: Acta Crystallogr Sect E Struct Rep Online. 2013 Feb 16;69(Pt 3):o389. doi: 10.1107/S1600536813004108 (PMC3588479; doi:10.1107/S1600536813004108)
Supplement: Supplementary file 2 [file e-69-0o389-Isup2.hkl]

#
# h,k,l, Fc-squared, Fo-squared, sigma(Fo-squared) and status flag
#
data_I
_shelx_title ' I         C2/C         R   0.08'
_shelx_refln_list_code          4
_shelx_F_calc_maximum      414.03
_exptl_crystal_F_000      2056.00
_reflns_d_resolution_high  0.8107
 
loop_
 _symmetry_equiv_pos_as_xyz
 'x, y, z'
 '-x, y, -z+1/2'
 'x+1/2, y+1/2, z'
 '-x+1/2, y+1/2, -z+1/2'
 '-x, -y, -z'
 'x, -y, z-1/2'
 '-x+1/2, -y+1/2, -z'
 'x+1/2, -y+1/2, z-1/2'
 
_cell_length_a    25.4905
_cell_length_b     8.6166
_cell_length_c    23.2902
_cell_angle_alpha  90.000
_cell_angle_beta   92.235
_cell_angle_gamma  90.000
 
_shelx_F_squared_multiplier     1.000
 
loop_
 _refln_index_h
 _refln_index_k
 _refln_index_l
 _refln_F_squared_calc
 _refln_F_squared_meas
 _refln_F_squared_sigma
 _refln_observed_status
   4   0   0      482.17      512.36     14.69 o
   6   0   0      191.49      176.89      8.67 o
   8   0   0    10566.03    10354.24    293.91 o
  10   0   0     2032.90     2084.52     46.25 o
  12   0   0      715.54      552.28     48.88 o
  14   0   0     2065.83     2488.64    121.35 o
  16   0   0       62.15       40.00      7.24 o
  18   0   0      285.16      334.21     15.38 o
  20   0   0      100.05      100.29     14.05 o
  22   0   0       32.60        2.57     14.29 o
  24   0   0        8.16        0.00     16.05 o
  26   0   0     1457.86     1371.98     60.52 o
  28   0   0      771.46      734.55     44.30 o
  30   0   0      275.53      294.40     32.26 o
   1   1   0    16956.10    13866.58    300.98 o
   3   1   0     5413.38     5681.82     56.06 o
   5   1   0       58.02       12.35      2.52 o
   7   1   0       30.92       59.51      3.35 o
   9   1   0     6481.63     6211.16     75.31 o
  11   1   0     1086.10      994.74     14.71 o
  13   1   0       43.08       48.67      3.48 o
  15   1   0     1262.85     1414.94     21.87 o
  17   1   0      197.24      208.48      8.48 o
  19   1   0      551.91      573.88     14.82 o
  21   1   0        0.89        2.29      8.56 o
  23   1   0      296.17      205.05     26.81 o
  25   1   0      658.34      619.92     27.33 o
  27   1   0        0.11       16.85     17.10 o
  29   1   0       36.48       50.25     14.76 o
  31   1   0       62.65       54.00     16.80 o
   0   2   0   107319.18   105448.92   1208.61 o
   2   2   0    25017.80    24719.85    185.88 o
   4   2   0     9029.29     9225.17     73.47 o
   6   2   0    22142.79    21953.67    207.80 o
   8   2   0     1008.48     1040.30     13.15 o
  10   2   0      273.55      238.13      6.25 o
  12   2   0     6432.85     6523.56     87.70 o
  14   2   0        0.34        0.93      3.59 o
  16   2   0     1476.49     1460.93     23.64 o
  18   2   0      179.26      177.18      8.75 o
  20   2   0       15.19       28.24     10.59 o
  22   2   0      893.62      802.54     61.32 o
  24   2   0       38.16       22.41     11.61 o
  26   2   0       89.47      108.67     15.19 o
  28   2   0      314.75      288.84     21.21 o
  30   2   0       62.68       47.48     15.58 o
   1   3   0     1600.96     1547.08     15.62 o
   3   3   0     9975.96     9237.63     74.01 o
   5   3   0     2845.39     2808.63     25.51 o
   7   3   0     4523.81     4619.35     42.46 o
   9   3   0      408.54      416.52      7.72 o
  11   3   0       13.99       14.65      3.32 o
  13   3   0       89.57       78.07      4.57 o
  15   3   0      818.88      849.92     14.53 o
  17   3   0       33.59       37.39      7.18 o
  19   3   0      360.40      304.77      9.37 o
  21   3   0      153.54      155.55     16.08 o
  23   3   0     1031.71     1076.54     26.53 o
  25   3   0      218.81      230.33     13.28 o
  27   3   0      124.61      105.96     11.23 o
  29   3   0       54.55       60.19     12.26 o
   0   4   0      238.84      220.58      8.98 o
   2   4   0     9241.24     9328.89     82.44 o
   4   4   0      107.80       99.12      7.55 o
   6   4   0    15304.61    15108.92    203.13 o
   8   4   0     7675.66     7731.73     79.25 o
  10   4   0     7826.24     8161.79    106.09 o
  12   4   0      153.52      183.53      8.76 o
  14   4   0      455.08      422.23      9.94 o
  16   4   0      272.90      268.64      9.06 o
  18   4   0       61.72       67.08      8.69 o
  20   4   0      183.45      191.46     13.50 o
  22   4   0      185.88      173.48     13.42 o
  24   4   0       80.09       71.56      9.59 o
  26   4   0        8.28        0.00     13.59 o
  28   4   0      142.91      151.82     12.83 o
   1   5   0      261.22      290.57      9.17 o
   3   5   0      340.17      434.98     10.67 o
   5   5   0       86.23       83.55      6.37 o
   7   5   0      533.88      445.54      9.67 o
   9   5   0        2.44        0.00      4.84 o
  11   5   0        4.00        3.39      5.69 o
  13   5   0       48.68       34.18      6.99 o
  15   5   0      365.37      494.47     15.44 o
  17   5   0       19.64       16.24      7.61 o
  19   5   0      337.22      307.74     14.75 o
  21   5   0      111.19       88.14     19.26 o
  23   5   0        2.13       14.78      8.55 o
  25   5   0       71.02       66.85     11.41 o
  27   5   0       12.69        0.68     15.39 o
   0   6   0     5666.29     5950.85     95.57 o
   2   6   0      705.36      739.49     15.02 o
   4   6   0      249.08      257.31      9.87 o
   6   6   0      121.83      123.24      8.67 o
   8   6   0      939.86      844.95     16.68 o
  10   6   0       45.08       53.63      7.67 o
  12   6   0      193.63      170.37     11.39 o
  14   6   0        0.16        0.00      7.40 o
  16   6   0       88.24      105.77     10.08 o
  18   6   0       90.06       74.05     11.33 o
  20   6   0       72.51      105.19     12.27 o
  22   6   0      220.09      239.65     29.55 o
  24   6   0       24.54       35.44     11.00 o
   1   7   0      189.36      189.54     10.19 o
   3   7   0      103.19       86.68      8.55 o
   5   7   0       45.14       35.36      7.83 o
   7   7   0        8.42        1.40      8.02 o
   9   7   0      467.02      407.64     16.20 o
  11   7   0       58.52       53.29     12.79 o
  13   7   0       15.39        7.66     11.42 o
  15   7   0       25.21       13.53      9.51 o
  17   7   0        3.29        0.00      9.37 o
  19   7   0       45.40       36.20     11.75 o
  21   7   0       51.60       60.35     13.09 o
  23   7   0       62.60       80.09     21.00 o
   0   8   0      137.23      148.44     16.45 o
   2   8   0      137.88      137.39     10.92 o
   4   8   0      126.41      165.67     14.52 o
   6   8   0      266.23      315.20     16.57 o
   8   8   0        0.07        1.34      9.94 o
  10   8   0       53.92       65.13     13.00 o
  12   8   0       94.30      133.13     13.12 o
  14   8   0        4.93        8.78     10.00 o
  16   8   0       14.82        0.00     10.70 o
  18   8   0        0.05        0.00     10.95 o
  20   8   0        5.59        0.00     12.22 o
   1   9   0      283.04      315.19     17.68 o
   3   9   0       60.05       86.05     13.09 o
   5   9   0       12.60        6.03      9.94 o
   7   9   0        2.81        6.40     10.03 o
   9   9   0        0.95        0.00     12.63 o
  11   9   0       94.96       89.48     13.37 o
  13   9   0       31.79        0.00     12.90 o
  15   9   0        0.42        0.00     12.16 o
   0  10   0        8.46       19.60     18.49 o
   2  10   0       10.24       19.67     13.02 o
   4  10   0       11.59        1.65     22.07 o
   6  10   0        8.88        8.21     12.12 o
   8  10   0        0.00        0.00     18.58 o
  10  10   0       15.20        0.00     13.34 o
 -31   1   1       14.70        9.46     15.13 o
 -29   1   1       95.75       98.24     16.53 o
 -27   1   1       20.63       47.05     14.01 o
 -25   1   1      230.28      205.75     18.03 o
 -23   1   1      116.10       91.66     13.39 o
 -21   1   1      230.62      192.27     11.80 o
 -19   1   1      111.57      104.68      7.65 o
 -17   1   1      123.16      130.09      7.33 o
 -15   1   1       46.07       63.28      4.43 o
 -13   1   1      467.16      501.91     10.33 o
 -11   1   1      293.11      307.00      8.21 o
  -9   1   1      134.82      132.08      4.17 o
  -7   1   1     9243.65     9147.50    100.69 o
  -5   1   1    10797.72    10148.33     93.80 o
  -3   1   1     7916.29     7403.93     64.39 o
  -1   1   1     9929.17     9463.03    133.76 o
   1   1   1    17327.36    14709.78    286.60 o
   3   1   1     7037.67     6924.57     70.67 o
   5   1   1     5616.22     5164.70     61.92 o
   7   1   1      994.92      999.68     17.88 o
   9   1   1      660.02      661.32     13.74 o
  11   1   1      785.31      865.37     14.74 o
  13   1   1        1.87        0.00      2.37 o
  15   1   1      562.80      672.81     14.02 o
  17   1   1      165.63      198.66      8.08 o
  19   1   1       13.07       11.91      6.63 o
  21   1   1      126.72      107.64     11.75 o
  23   1   1      539.72      536.40     23.47 o
  25   1   1       46.20        8.08     13.49 o
  27   1   1      232.73      256.12     19.72 o
  29   1   1        1.28        0.00     13.53 o
  31   1   1       25.84        4.08     22.39 o
 -30   2   1       46.05       50.38     12.67 o
 -28   2   1       23.68       22.20     13.77 o
 -26   2   1       13.43       10.66     12.46 o
 -24   2   1       83.19       46.04     12.88 o
 -22   2   1        2.42        2.27     21.43 o
 -20   2   1       19.02       40.20     10.39 o
 -18   2   1       66.60       71.42      7.99 o
 -16   2   1      395.58      400.09     11.80 o
 -14   2   1       18.83       46.25      4.46 o
 -12   2   1        4.35        0.00      3.43 o
 -10   2   1     1314.41     1180.21     15.89 o
  -8   2   1        6.19        0.00      2.29 o
  -6   2   1    18713.43    19334.43    166.42 o
  -4   2   1    93554.11    89508.55    758.45 o
  -2   2   1     4070.65     4002.89     33.16 o
   0   2   1    77852.05    76047.65    614.12 o
   2   2   1    20977.33    19678.89    159.64 o
   4   2   1      584.57      646.06      7.18 o
   6   2   1     8052.28     8855.06     80.95 o
   8   2   1      467.27      499.74      8.35 o
  10   2   1     3254.95     3365.08     47.92 o
  12   2   1     1780.01     1620.41     54.47 o
  14   2   1     1820.26     1942.56     32.67 o
  16   2   1     1675.66     1632.32     25.46 o
  18   2   1        1.08        0.02      3.76 o
  20   2   1       12.44        9.67      9.98 o
  22   2   1      447.32      375.79     19.27 o
  24   2   1      377.19      428.56     24.16 o
  26   2   1      254.00      273.47     26.16 o
  28   2   1       14.90       17.08     12.44 o
  30   2   1       74.60       82.56     26.73 o
 -29   3   1        7.22        0.00     10.08 o
 -27   3   1       57.79       25.38     10.97 o
 -25   3   1       73.46       85.71     10.53 o
 -23   3   1       23.34       16.42      8.70 o
 -21   3   1      826.27      728.70     20.68 o
 -19   3   1      334.10      346.86     18.97 o
 -17   3   1      782.72      777.00     22.71 o
 -15   3   1     1135.36     1154.59     18.42 o
 -13   3   1      643.08      635.19     12.14 o
 -11   3   1     2124.56     1919.25     23.58 o
  -9   3   1        5.68        0.00      3.19 o
  -7   3   1       39.46       74.66      3.67 o
  -5   3   1       18.97        6.85      1.80 o
  -3   3   1      420.73      489.80      7.00 o
  -1   3   1     1853.01     1752.67     16.66 o
   1   3   1      169.03      167.93      4.39 o
   3   3   1     1748.78     1808.72     18.56 o
   5   3   1      386.31      523.98      6.73 o
   7   3   1     1391.98     1337.18     15.64 o
   9   3   1       15.45        0.99      4.86 o
  11   3   1     2772.54     2779.96     30.00 o
  13   3   1       77.20       85.28      5.47 o
  15   3   1       51.89       58.86      5.31 o
  17   3   1       47.11       52.48      7.56 o
  19   3   1       57.28       82.82      6.08 o
  21   3   1       17.31       22.11     10.41 o
  23   3   1       96.37       85.47      9.29 o
  25   3   1       46.56       21.70      8.08 o
  27   3   1        8.53        8.06      9.10 o
  29   3   1       41.62       71.95     11.00 o
 -28   4   1       10.65        6.64      9.54 o
 -26   4   1       54.41       37.82      9.56 o
 -24   4   1       40.23       20.46      8.52 o
 -22   4   1      549.13      536.24     18.65 o
 -20   4   1      113.44      147.56     11.00 o
 -18   4   1      544.71      413.77     13.82 o
 -16   4   1      683.74      614.38     14.27 o
 -14   4   1      775.74      794.66     14.34 o
 -12   4   1      165.57      178.77      7.15 o
 -10   4   1      793.99      761.00     13.55 o
  -8   4   1     2940.25     2718.48     28.02 o
  -6   4   1       17.90        3.37      5.74 o
  -4   4   1      579.06      376.74      8.40 o
  -2   4   1      771.17      785.56     11.66 o
   0   4   1     2323.16     2529.40     25.72 o
   2   4   1     4315.13     4678.24     45.68 o
   4   4   1    17475.37    18577.58    225.39 o
   6   4   1     2586.02     3189.55     33.86 o
   8   4   1     3949.52     3966.14     44.38 o
  10   4   1     1564.87     1675.50     23.52 o
  12   4   1       33.10       36.36      8.15 o
  14   4   1      205.65      202.07      7.21 o
  16   4   1      409.76      403.36     11.06 o
  18   4   1      602.58      644.63     13.77 o
  20   4   1       48.96       31.26      7.74 o
  22   4   1       93.92       95.66     12.60 o
  24   4   1       29.82       38.89     18.51 o
  26   4   1      125.45      109.36     14.78 o
  28   4   1       63.75       50.54      9.72 o
 -27   5   1       20.29       14.55      9.62 o
 -25   5   1        1.69        2.48      8.93 o
 -23   5   1      211.84      182.56     13.20 o
 -21   5   1        7.65        2.42      8.41 o
 -19   5   1       67.14       54.08      9.60 o
 -17   5   1      154.48      187.40     11.50 o
 -15   5   1      617.77      713.44     18.25 o
 -13   5   1     4476.44     4226.58     56.30 o
 -11   5   1      714.93      623.81     17.78 o
  -9   5   1      887.56      813.48     14.91 o
  -7   5   1        9.21        0.00      3.83 o
  -5   5   1      759.24      787.81     15.35 o
  -3   5   1     3407.30     3599.59     42.08 o
  -1   5   1      842.97      739.87     14.78 o
   1   5   1       74.62       34.06      5.23 o
   3   5   1       29.31       18.47      4.55 o
   5   5   1     1296.04     1163.31     17.48 o
   7   5   1      646.73      658.53     14.08 o
   9   5   1      237.66      258.60      9.93 o
  11   5   1       50.21       56.10      7.09 o
  13   5   1        0.01        0.00      5.70 o
  15   5   1      216.90      215.71     11.63 o
  17   5   1      302.67      274.64     20.79 o
  19   5   1      337.21      341.09     15.20 o
  21   5   1        0.28        0.00      7.57 o
  23   5   1       76.65       69.58     10.23 o
  25   5   1        0.04        0.00      8.35 o
  27   5   1      196.07      225.87     14.26 o
 -24   6   1       76.55       99.45     12.96 o
 -22   6   1       40.28       80.90     12.27 o
 -20   6   1       15.51       18.90      9.90 o
 -18   6   1       61.58       66.93     11.09 o
 -16   6   1        3.53        3.38      7.97 o
 -14   6   1        3.79        0.00      7.91 o
 -12   6   1        0.00        0.00     10.07 o
 -10   6   1      670.83      649.57     16.85 o
  -8   6   1     1041.47     1067.90     20.62 o
  -6   6   1      143.58      154.43      8.33 o
  -4   6   1      305.90      365.01     12.46 o
  -2   6   1      503.21      524.19     13.75 o
   0   6   1      109.55      128.77      9.27 o
   2   6   1        6.51       17.95      8.20 o
   4   6   1       73.24       76.77      6.53 o
   6   6   1      943.10      943.97     19.86 o
   8   6   1        9.85       33.13      6.26 o
  10   6   1        4.92       10.03      6.66 o
  12   6   1      140.27      115.31      9.93 o
  14   6   1       23.68       18.06      8.97 o
  16   6   1      129.20      114.74     10.19 o
  18   6   1       50.31       29.37     10.33 o
  20   6   1       43.90       31.07     11.07 o
  22   6   1        1.67        0.00      9.38 o
  24   6   1       38.12       76.48     11.62 o
 -23   7   1        5.92        0.00     11.92 o
 -21   7   1       35.91       45.64     20.19 o
 -19   7   1       13.70        0.00     10.56 o
 -17   7   1       58.50       21.39     10.54 o
 -15   7   1       70.31       68.48     10.56 o
 -13   7   1        5.20        0.00      8.59 o
 -11   7   1       47.24       35.24      9.46 o
  -9   7   1       22.27       16.32      8.69 o
  -7   7   1       54.94       49.37      9.44 o
  -5   7   1      235.20      302.50     12.70 o
  -3   7   1       42.51       43.85      8.48 o
  -1   7   1      255.06      249.30     11.66 o
   1   7   1      532.74      471.25     13.76 o
   3   7   1      197.50      205.09      9.65 o
   5   7   1      162.39      147.19      9.72 o
   7   7   1       13.40       30.85      8.70 o
   9   7   1      160.03      175.76     12.24 o
  11   7   1       26.27        0.76     11.35 o
  13   7   1      292.39      271.61     14.37 o
  15   7   1       25.01       17.09      8.79 o
  17   7   1       58.56       53.98     10.96 o
  19   7   1        1.80        0.00      9.31 o
  21   7   1        1.57        0.00     12.47 o
  23   7   1        7.63       35.15     12.24 o
 -20   8   1        1.04       35.31     13.76 o
 -18   8   1       16.30        1.96     10.95 o
 -16   8   1        4.60       23.02     11.75 o
 -14   8   1        0.40        0.00      9.71 o
 -12   8   1      165.59      164.87     13.66 o
 -10   8   1      139.71      109.66     17.03 o
  -8   8   1      479.13      431.20     18.21 o
  -6   8   1     1329.54     1301.36     30.32 o
  -4   8   1      134.85      102.09     11.94 o
  -2   8   1       79.63       80.18     12.65 o
   0   8   1      111.51      109.17     10.32 o
   2   8   1      419.58      486.60     17.97 o
   4   8   1      607.99      657.19     20.14 o
   6   8   1      571.40      566.75     20.84 o
   8   8   1        9.26        5.08     10.45 o
  10   8   1      119.47      115.85     12.60 o
  12   8   1        1.09        0.00      9.30 o
  14   8   1       76.88       46.92     11.03 o
  16   8   1        2.63        0.00     10.28 o
  18   8   1        9.88        6.86     11.04 o
  20   8   1       34.35       43.58     13.81 o
 -15   9   1        4.43        8.11     12.63 o
 -13   9   1       54.61       42.91     12.22 o
 -11   9   1       86.59      104.02     13.43 o
  -9   9   1        2.42       11.51     10.60 o
  -7   9   1        7.30        3.26     10.16 o
  -5   9   1       93.09      115.74     12.22 o
  -3   9   1      167.55      218.74     15.98 o
  -1   9   1       17.97       20.48     11.45 o
   1   9   1        1.53       13.98     10.88 o
   3   9   1       33.25       11.35     12.53 o
   5   9   1       11.37        8.25     10.01 o
   7   9   1        0.56        0.00     11.76 o
   9   9   1       32.08        2.15     12.97 o
  11   9   1        0.00        0.00     10.85 o
  13   9   1       88.77       82.50     13.43 o
  15   9   1        3.53       13.30     14.18 o
 -10  10   1        0.37        0.00     15.64 o
  -8  10   1        1.01        0.00     12.59 o
  -6  10   1       31.45       39.79     14.75 o
  -4  10   1        0.00        0.85     11.62 o
  -2  10   1        2.97        0.00     10.86 o
   0  10   1        0.00        9.72     11.18 o
   2  10   1        6.66        0.00     12.91 o
   4  10   1        4.78        2.72     13.25 o
   6  10   1        0.01        0.00     13.54 o
   8  10   1       19.15       22.74     12.61 o
  10  10   1        1.55        7.02     14.44 o
 -30   0   2      195.30      274.33     32.26 o
 -28   0   2        1.26        0.00     17.34 o
 -26   0   2      126.57      124.08     23.92 o
 -24   0   2        3.65        0.00     14.77 o
 -22   0   2       23.03        0.00     13.00 o
 -20   0   2      168.70      167.35     14.21 o
 -18   0   2        0.21        3.75      7.13 o
 -16   0   2      362.51      492.80     18.44 o
 -14   0   2      176.57      193.11     11.41 o
 -12   0   2     1371.99     1442.41     29.93 o
 -10   0   2    25864.22    26586.94    441.91 o
  -8   0   2     1792.08     1340.62     25.95 o
  -6   0   2   159097.16   148817.34   2473.95 o
  -4   0   2   171422.16   156635.55   2261.58 o
  -2   0   2      980.62      865.11     37.88 o
   2   0   2    32931.89    28550.13    457.15 o
   4   0   2    45459.66    43560.02   1188.34 o
   6   0   2        5.51        9.31      1.93 o
   8   0   2     7463.62     7397.50    156.41 o
  10   0   2     1115.08     1092.67     53.69 o
  12   0   2      158.74      105.62      6.97 o
  14   0   2    12828.93    14122.66    400.10 o
  16   0   2     3143.97     3591.21    117.34 o
  18   0   2      139.43      165.96     11.40 o
  20   0   2      344.73      328.24     38.61 o
  22   0   2     3001.19     2611.20     90.69 o
  24   0   2     1384.77     1479.20     61.32 o
  26   0   2      181.69      135.32     23.12 o
  28   0   2      189.18      222.64     27.77 o
  30   0   2        0.00        9.95     20.87 o
 -31   1   2       20.39        0.00     15.41 o
 -29   1   2       14.36        2.19     15.17 o
 -27   1   2       84.12      108.69     20.63 o
 -25   1   2      581.58      656.59     28.20 o
 -23   1   2      177.89      176.35     15.54 o
 -21   1   2        1.08        5.29      9.18 o
 -19   1   2      191.57      200.99      9.94 o
 -17   1   2      441.08      409.50     10.35 o
 -15   1   2        0.23        5.03      3.61 o
 -13   1   2      111.54      114.05      6.28 o
 -11   1   2    29058.63    29941.86    461.16 o
  -9   1   2     8403.67     8699.71    114.39 o
  -7   1   2     2098.74     1980.60     19.67 o
  -5   1   2     6923.76     6721.80     65.18 o
  -3   1   2    29795.96    29006.68    237.28 o
  -1   1   2      588.83      360.82      4.51 o
   1   1   2    12076.95    11876.92     97.47 o
   3   1   2    22778.00    22640.50    212.07 o
   5   1   2     4046.03     4108.67     72.67 o
   7   1   2    12847.99    13215.99    168.78 o
   9   1   2     1965.83     1918.44     27.75 o
  11   1   2        3.35        0.00      2.61 o
  13   1   2     1983.44     2031.21     48.86 o
  15   1   2      138.37      177.34      6.41 o
  17   1   2      117.33      130.02      6.62 o
  19   1   2      596.65      606.08     14.75 o
  21   1   2       19.94       30.91      7.22 o
  23   1   2       67.33      135.88     19.50 o
  25   1   2     1604.07     1576.26     45.77 o
  27   1   2        2.09        0.85     17.90 o
  29   1   2       11.21        0.00     13.32 o
  31   1   2       53.44       91.79     18.01 o
 -30   2   2        0.01        0.00     10.64 o
 -28   2   2       31.60       35.50     10.97 o
 -26   2   2      367.58      295.18     15.50 o
 -24   2   2      160.22      151.49     16.69 o
 -22   2   2      166.57      133.14     22.39 o
 -20   2   2      148.82      179.33     15.77 o
 -18   2   2       51.78       47.69      5.64 o
 -16   2   2      111.87      148.07     11.14 o
 -14   2   2      105.05      105.00      5.00 o
 -12   2   2     1686.56     2052.59     25.87 o
 -10   2   2     1199.66     1171.84     16.17 o
  -8   2   2    22635.78    22050.28    209.86 o
  -6   2   2    14495.99    14022.57    120.28 o
  -4   2   2    95207.59    89648.64    727.80 o
  -2   2   2    12284.64    12978.65    106.67 o
   0   2   2     2576.81     2550.43     22.75 o
   2   2   2      795.15      781.25      8.47 o
   4   2   2      851.57     1008.49     10.88 o
   6   2   2    10860.93    10439.38     95.93 o
   8   2   2      243.17      191.20      6.95 o
  10   2   2     3893.75     4231.60     61.82 o
  12   2   2      149.62      122.30     10.94 o
  14   2   2      144.15      187.52     10.26 o
  16   2   2      131.09      109.92      8.29 o
  18   2   2        3.15        1.03      3.45 o
  20   2   2     1367.76     1345.43     28.71 o
  22   2   2      488.09      459.07     15.52 o
  24   2   2     1151.64     1090.11     34.74 o
  26   2   2      365.83      343.31     20.23 o
  28   2   2       41.57       46.51     21.99 o
  30   2   2      110.94      154.67     18.44 o
 -29   3   2       51.28       57.29     11.68 o
 -27   3   2        3.30        0.00      9.08 o
 -25   3   2       93.68       99.81     11.23 o
 -23   3   2      209.52      186.92     13.60 o
 -21   3   2      779.36      776.10     22.13 o
 -19   3   2     1966.77     1736.25     41.78 o
 -17   3   2       27.35       20.49      5.09 o
 -15   3   2      243.32      177.19      7.50 o
 -13   3   2        3.42        0.00      3.73 o
 -11   3   2     1462.16     1616.55     25.71 o
  -9   3   2     8242.30     9037.06     89.70 o
  -7   3   2     3502.22     3852.85     48.54 o
  -5   3   2      638.64      503.57      7.33 o
  -3   3   2     1062.41      986.27     11.14 o
  -1   3   2     1373.62     1389.37     14.45 o
   1   3   2     6177.63     5636.05     46.60 o
   3   3   2      745.26      724.75      8.82 o
   5   3   2      223.23      201.51      4.22 o
   7   3   2      192.42      266.81      6.16 o
   9   3   2     5450.43     6109.95     57.80 o
  11   3   2      128.81      168.21      4.64 o
  13   3   2       15.11       20.70      4.02 o
  15   3   2      573.04      508.13     11.32 o
  17   3   2       27.71       17.93      7.80 o
  19   3   2      607.26      531.51     15.16 o
  21   3   2     2310.92     2312.48     45.84 o
  23   3   2      187.51      166.94     30.58 o
  25   3   2        2.03        2.02     10.67 o
  27   3   2      327.97      344.38     15.04 o
  29   3   2       49.67       85.95     11.04 o
 -28   4   2       18.34       13.75     13.71 o
 -26   4   2        0.59       10.61      9.17 o
 -24   4   2       30.72       44.24     12.55 o
 -22   4   2       83.11       68.63     13.07 o
 -20   4   2        8.70        0.00      7.26 o
 -18   4   2      462.43      471.97     15.04 o
 -16   4   2      256.39      237.99      9.87 o
 -14   4   2       90.41      135.57      7.99 o
 -12   4   2      345.14      334.92      9.99 o
 -10   4   2     2028.16     1980.99     32.83 o
  -8   4   2    10823.84     9929.27    113.90 o
  -6   4   2     8549.32     8644.70     89.20 o
  -4   4   2     4461.05     4819.18     49.20 o
  -2   4   2      998.79      854.37     12.35 o
   0   4   2      430.86      394.73      7.76 o
   2   4   2     7154.28     7721.59     75.73 o
   4   4   2     2074.71     2205.50     24.16 o
   6   4   2      725.46      620.91      8.71 o
   8   4   2      757.28      756.21     16.22 o
  10   4   2     1845.98     1870.30     25.66 o
  12   4   2      552.86      574.11     11.47 o
  14   4   2      377.31      385.14      9.20 o
  16   4   2      329.52      309.65     10.01 o
  18   4   2        5.07       12.96      6.40 o
  20   4   2      511.80      488.53     15.48 o
  22   4   2     1157.22     1186.37     27.33 o
  24   4   2        0.15        6.52     11.40 o
  26   4   2      133.17      120.98     10.49 o
  28   4   2       20.82       19.26      8.34 o
 -27   5   2        0.03        0.00      9.48 o
 -25   5   2       87.23      104.71     12.29 o
 -23   5   2       18.77        5.08      9.71 o
 -21   5   2        0.23        5.86      8.45 o
 -19   5   2      192.21      233.20     14.03 o
 -17   5   2      835.67      801.60     21.45 o
 -15   5   2     2390.37     2174.97     40.97 o
 -13   5   2      745.44      759.47     19.17 o
 -11   5   2       56.58       53.90      6.90 o
  -9   5   2      804.47      820.41     13.39 o
  -7   5   2       18.16       11.36      4.53 o
  -5   5   2     2137.68     2183.61     30.08 o
  -3   5   2        2.90        5.95      4.93 o
  -1   5   2      253.98      212.27      9.09 o
   1   5   2       35.49        4.50      4.80 o
   3   5   2      130.52      129.64      6.24 o
   5   5   2      104.86      113.75      5.99 o
   7   5   2     1211.61     1302.31     17.77 o
   9   5   2      241.16      293.77     10.35 o
  11   5   2      934.27      832.01     16.97 o
  13   5   2      118.99      108.05      7.66 o
  15   5   2     1315.22     1230.41     21.87 o
  17   5   2      225.16      221.77     10.87 o
  19   5   2       89.20       86.77     16.22 o
  21   5   2      123.46      121.39     13.01 o
  23   5   2      329.34      331.69     18.78 o
  25   5   2       30.77       24.09      8.43 o
  27   5   2        1.52        0.00      7.97 o
 -24   6   2        0.02        0.00     13.92 o
 -22   6   2       35.98       32.76     11.12 o
 -20   6   2       23.15       24.57     10.51 o
 -18   6   2        2.56        0.00      9.33 o
 -16   6   2      143.74      138.93     11.17 o
 -14   6   2       92.18       82.33     10.78 o
 -12   6   2      882.64      809.36     24.88 o
 -10   6   2      917.30      926.85     18.82 o
  -8   6   2       32.44       36.62      5.84 o
  -6   6   2     1499.74     1434.42     23.39 o
  -4   6   2      883.46      948.29     19.58 o
  -2   6   2      245.33      224.02      9.67 o
   0   6   2       27.02       19.25      7.01 o
   2   6   2     1815.92     1827.83     24.78 o
   4   6   2       80.69       67.18      5.97 o
   6   6   2      316.14      285.77     10.03 o
   8   6   2       53.89       23.61      5.31 o
  10   6   2      248.02      191.24     10.80 o
  12   6   2      185.71      188.95     11.27 o
  14   6   2      976.53      954.97     22.61 o
  16   6   2        2.83        2.50      7.77 o
  18   6   2        3.47       26.50      8.80 o
  20   6   2      181.46      197.45     14.03 o
  22   6   2       83.29      113.32     13.47 o
  24   6   2       11.04       26.44      9.98 o
 -23   7   2       33.53       13.68     12.61 o
 -21   7   2        3.90        0.00     11.07 o
 -19   7   2        5.84        0.00     11.08 o
 -17   7   2       10.38        8.73     10.11 o
 -15   7   2       77.01       77.60     11.10 o
 -13   7   2      412.74      391.28     17.86 o
 -11   7   2        1.11        0.00      8.44 o
  -9   7   2      397.99      422.18     20.35 o
  -7   7   2      100.21       98.14     10.77 o
  -5   7   2      957.38      921.30     20.90 o
  -3   7   2      398.87      360.47     13.91 o
  -1   7   2       54.95       37.84     11.24 o
   1   7   2      290.07      309.36     12.49 o
   3   7   2      113.70      107.13      7.96 o
   5   7   2        0.03        0.00      5.77 o
   7   7   2        0.22        0.00      7.32 o
   9   7   2        5.03        0.00      8.25 o
  11   7   2        8.40        3.46      8.64 o
  13   7   2      374.13      392.43     16.33 o
  15   7   2        2.18        4.85      8.60 o
  17   7   2       15.14        7.51      9.29 o
  19   7   2        6.09        9.25      9.36 o
  21   7   2        2.90        0.00     10.38 o
  23   7   2       41.75       40.34     12.27 o
 -20   8   2        0.32        0.00     12.34 o
 -18   8   2        0.74        0.00     10.63 o
 -16   8   2        6.36        7.53     11.09 o
 -14   8   2       47.13       75.47     11.65 o
 -12   8   2      421.41      405.45     18.22 o
 -10   8   2       56.98       75.08     11.54 o
  -8   8   2        5.63        5.09     11.77 o
  -6   8   2       98.88      108.57     20.36 o
  -4   8   2       30.22       38.01     14.51 o
  -2   8   2        0.69        0.00      7.66 o
   0   8   2      197.99      194.67     11.64 o
   2   8   2        6.87        4.44      9.22 o
   4   8   2        7.14       10.51      8.94 o
   6   8   2        0.26       20.71     10.35 o
   8   8   2       26.31       27.07     14.10 o
  10   8   2       10.24       24.36     11.03 o
  12   8   2       10.33       11.98     10.21 o
  14   8   2        4.30        0.00      9.23 o
  16   8   2       72.17       60.80     12.50 o
  18   8   2       44.26       52.61     12.45 o
  20   8   2       38.86       64.98     15.85 o
 -15   9   2       11.65        7.10     12.33 o
 -13   9   2       17.36        6.47     10.70 o
 -11   9   2        4.01        2.46     10.89 o
  -9   9   2        3.17        1.17     10.43 o
  -7   9   2       94.80      127.89     13.28 o
  -5   9   2        2.08        8.86     11.79 o
  -3   9   2        4.89        2.13     10.96 o
  -1   9   2        7.36        4.18     10.95 o
   1   9   2       51.22       54.98     12.43 o
   3   9   2        0.21       13.25     11.08 o
   5   9   2        7.85        7.47     10.73 o
   7   9   2       67.53       60.78     11.76 o
   9   9   2        4.17        0.00     10.20 o
  11   9   2       18.25        8.33     10.48 o
  13   9   2        3.99        0.00     10.75 o
  15   9   2       91.98       93.66     19.72 o
 -10  10   2       10.28        0.00     20.23 o
  -8  10   2        1.97        0.00     12.75 o
  -6  10   2        0.49        7.19     12.07 o
  -4  10   2        2.01        8.38     12.10 o
  -2  10   2        5.79        0.00     10.06 o
   0  10   2        3.07        0.00     10.70 o
   2  10   2       29.03       26.64     14.39 o
   4  10   2       13.98       19.07     14.08 o
   6  10   2        5.20        0.00     13.46 o
   8  10   2        0.03        0.00     13.43 o
  10  10   2       12.71       13.69     14.28 o
 -31   1   3        0.84        5.82     11.77 o
 -29   1   3        3.27        4.40     23.84 o
 -27   1   3       69.70       62.55     15.53 o
 -25   1   3       37.80       26.89     12.72 o
 -23   1   3       24.11       14.16     17.02 o
 -21   1   3        7.24        6.87     16.37 o
 -19   1   3        0.68        0.00      4.33 o
 -17   1   3      840.78      874.29     22.46 o
 -15   1   3      157.63      143.22      6.56 o
 -13   1   3       12.19        3.23      3.31 o
 -11   1   3     2887.59     2887.08     34.29 o
  -9   1   3     2912.87     2829.68     30.93 o
  -7   1   3     2374.82     2430.86     26.82 o
  -5   1   3     7680.30     7471.42     68.38 o
  -3   1   3    42799.37    41195.32    351.74 o
  -1   1   3      328.84      316.90      4.16 o
   1   1   3      881.54      762.98      7.49 o
   3   1   3      501.66      362.36      4.48 o
   5   1   3     3228.34     3451.82     42.02 o
   7   1   3    17383.17    17441.37    221.56 o
   9   1   3    15086.91    14611.27    188.12 o
  11   1   3      831.04      910.23     19.46 o
  13   1   3      239.14      202.16     11.69 o
  15   1   3      335.41      371.55     16.00 o
  17   1   3       91.67      101.80      5.49 o
  19   1   3       40.78       40.52      5.69 o
  21   1   3       38.99       26.37     11.55 o
  23   1   3      128.65      126.38     14.38 o
  25   1   3       19.69       12.67     12.53 o
  27   1   3       66.07       92.97     15.14 o
  29   1   3        1.09        0.00     13.42 o
 -30   2   3       31.13       23.96     11.57 o
 -28   2   3        5.94        6.36     10.06 o
 -26   2   3      133.26      139.52     15.58 o
 -24   2   3       82.67       95.91     13.41 o
 -22   2   3      466.27      389.43     16.59 o
 -20   2   3      734.27      611.60     14.21 o
 -18   2   3      797.96      797.38     16.48 o
 -16   2   3      355.11      402.99      9.72 o
 -14   2   3      718.64      782.06     13.03 o
 -12   2   3      467.80      403.07      9.23 o
 -10   2   3     1210.11     1363.44     17.78 o
  -8   2   3       21.91       20.99      2.98 o
  -6   2   3     7011.20     6815.47     59.78 o
  -4   2   3        2.47        4.84      5.36 o
  -2   2   3    14394.79    13761.49    118.53 o
   0   2   3       23.96       18.33      2.75 o
   2   2   3    16785.04    16963.10    132.88 o
   4   2   3      885.15     1181.01     11.94 o
   6   2   3     5940.13     5748.58     57.13 o
   8   2   3     5706.74     6347.20     71.28 o
  10   2   3       35.24       23.48      4.10 o
  12   2   3        0.08        0.00      2.91 o
  14   2   3      847.17      873.70     21.96 o
  16   2   3        2.61        0.00      8.50 o
  18   2   3       31.45       16.86     10.77 o
  20   2   3       39.66       83.01     18.69 o
  22   2   3      596.13      577.62     18.52 o
  24   2   3       18.69       22.20     17.66 o
  26   2   3        3.53        0.00     10.51 o
  28   2   3       47.24       73.75     14.21 o
  30   2   3        4.36        0.00     16.61 o
 -29   3   3       20.40       42.94     13.15 o
 -27   3   3       10.36        0.00     10.50 o
 -25   3   3      102.44       73.78     10.92 o
 -23   3   3       16.03       32.99     11.18 o
 -21   3   3      594.27      609.62     32.64 o
 -19   3   3      900.21     1204.82     22.19 o
 -17   3   3      321.87      268.38      9.67 o
 -15   3   3      123.42      117.87      7.58 o
 -13   3   3       17.96        7.03      4.57 o
 -11   3   3     2090.29     2055.58     28.82 o
  -9   3   3        0.08       14.10      5.93 o
  -7   3   3      101.17      133.45      4.99 o
  -5   3   3     1578.03     1505.22     18.62 o
  -3   3   3      915.47      894.19     11.40 o
  -1   3   3     9224.45     8906.18     86.30 o
   1   3   3     2021.77     2366.20     23.24 o
   3   3   3      414.00      525.77      7.30 o
   5   3   3        0.15        0.00      1.94 o
   7   3   3     9171.65     9361.70     90.59 o
   9   3   3      459.85      404.09      7.31 o
  11   3   3      600.36      691.75     11.85 o
  13   3   3      300.30      304.15     10.46 o
  15   3   3      646.31      682.48     19.48 o
  17   3   3       80.47       57.43      8.47 o
  19   3   3       42.34       35.59     10.43 o
  21   3   3      265.18      224.87     22.09 o
  23   3   3      165.98      151.20     12.98 o
  25   3   3       16.83        8.07     15.73 o
  27   3   3       16.44       41.99     11.91 o
  29   3   3       57.23       66.56     17.32 o
 -28   4   3       24.82        3.58     12.06 o
 -26   4   3        4.39        5.45      9.63 o
 -24   4   3       56.36       45.41     10.07 o
 -22   4   3        0.86        0.00      8.08 o
 -20   4   3       90.17      128.76     11.30 o
 -18   4   3       19.68       10.37      7.02 o
 -16   4   3      453.31      420.45     12.58 o
 -14   4   3      534.41      544.11     13.93 o
 -12   4   3     1383.63     1345.73     22.06 o
 -10   4   3     1722.15     1568.06     20.74 o
  -8   4   3       73.87       26.38      4.70 o
  -6   4   3     3146.61     3457.68     36.73 o
  -4   4   3     6694.73     6840.03     67.79 o
  -2   4   3     4564.03     4623.38     57.17 o
   0   4   3       19.43       25.20      3.62 o
   2   4   3     2743.32     3044.32     31.34 o
   4   4   3     1167.71      962.37     13.80 o
   6   4   3      508.38      477.57     11.16 o
   8   4   3       21.69       12.62      4.38 o
  10   4   3      243.94      298.83      8.82 o
  12   4   3      650.86      667.56     12.46 o
  14   4   3        0.12        0.00      3.73 o
  16   4   3     3227.97     3097.36     38.75 o
  18   4   3     1144.36     1017.04     23.96 o
  20   4   3     3360.09     3355.63     61.50 o
  22   4   3      140.81      152.61      9.24 o
  24   4   3      236.71      250.61     11.89 o
  26   4   3       76.37       64.01      8.38 o
  28   4   3        0.18        6.61     19.98 o
 -27   5   3        9.88        0.00     11.48 o
 -25   5   3        0.94        4.39      9.82 o
 -23   5   3      105.47       89.75     18.16 o
 -21   5   3       15.72       13.05      9.16 o
 -19   5   3       62.38       40.35      9.94 o
 -17   5   3     1003.12      943.63     24.09 o
 -15   5   3     2804.47     2562.20     46.96 o
 -13   5   3      146.63      153.20      9.16 o
 -11   5   3      441.49      445.78     10.93 o
  -9   5   3        4.18        0.00      4.90 o
  -7   5   3       28.17       45.08      5.58 o
  -5   5   3        3.80        3.36      4.91 o
  -3   5   3       20.03       16.07      5.37 o
  -1   5   3       65.14       57.01      6.97 o
   1   5   3        2.79        0.00      4.51 o
   3   5   3       19.84       11.46      4.05 o
   5   5   3      548.85      620.01     12.28 o
   7   5   3       31.61       52.38      5.11 o
   9   5   3        0.93        0.00      5.26 o
  11   5   3      219.57      266.77     14.32 o
  13   5   3       45.31       25.85      6.14 o
  15   5   3      106.52      122.76     11.43 o
  17   5   3      395.16      390.71     14.70 o
  19   5   3      300.66      299.94     14.04 o
  21   5   3      299.86      327.33     14.27 o
  23   5   3      107.46      123.64     10.45 o
  25   5   3        0.28        0.00      7.47 o
  27   5   3        3.11        4.24      8.07 o
 -24   6   3       29.87       23.87     11.26 o
 -22   6   3        1.03        0.00     17.10 o
 -20   6   3        7.30       22.91     10.60 o
 -18   6   3        9.92       16.48     10.34 o
 -16   6   3      219.25      206.93     25.58 o
 -14   6   3     2401.88     2480.52     43.56 o
 -12   6   3      212.88      195.85     11.80 o
 -10   6   3      191.21      180.20     10.58 o
  -8   6   3        8.02        3.09      4.93 o
  -6   6   3       27.97       38.93      7.13 o
  -4   6   3     1080.71     1095.19     21.47 o
  -2   6   3      158.16      172.90     14.57 o
   0   6   3       24.47       14.17      6.82 o
   2   6   3       89.92       93.26      8.75 o
   4   6   3        1.57        0.00      4.51 o
   6   6   3       11.36        5.48      4.89 o
   8   6   3        0.04        0.00      4.40 o
  10   6   3      148.11      164.04     10.64 o
  12   6   3        9.26        0.00      7.38 o
  14   6   3     1027.68     1137.95     24.95 o
  16   6   3      466.81      487.03     20.00 o
  18   6   3        1.79        5.94      8.29 o
  20   6   3       16.47        7.33      9.20 o
  22   6   3       14.56       36.35     10.20 o
  24   6   3        8.43        0.00      9.00 o
 -23   7   3        2.62        0.00     11.86 o
 -21   7   3        8.37       13.16     11.91 o
 -19   7   3       64.99       38.98     12.65 o
 -17   7   3        7.16       17.08     12.19 o
 -15   7   3        2.74       10.76      9.79 o
 -13   7   3       59.01       34.00     12.08 o
 -11   7   3        0.18        0.00      8.13 o
  -9   7   3      253.38      296.68     14.62 o
  -7   7   3      399.34      374.26     15.57 o
  -5   7   3      821.96      830.34     19.85 o
  -3   7   3      731.65      673.40     18.06 o
  -1   7   3        1.86        0.00     11.37 o
   1   7   3       38.16        8.72      7.44 o
   3   7   3      173.08      162.77      8.83 o
   5   7   3       12.53        4.19      6.82 o
   7   7   3       24.00        4.61      8.44 o
   9   7   3        3.81        9.41      8.48 o
  11   7   3       19.03        0.00      8.01 o
  13   7   3       10.53        3.81     10.59 o
  15   7   3       46.84       25.34      9.14 o
  17   7   3       49.50       24.94     10.10 o
  19   7   3        3.93        0.00      9.20 o
  21   7   3       11.00        8.18     10.97 o
  23   7   3        3.89        0.00     15.65 o
 -20   8   3        0.66        1.85     15.23 o
 -18   8   3        3.78        8.60     12.59 o
 -16   8   3      115.70       89.14     12.52 o
 -14   8   3        0.90        7.52     10.07 o
 -12   8   3       22.81       16.95      9.96 o
 -10   8   3        0.43        1.38      9.41 o
  -8   8   3       72.62       76.27     18.67 o
  -6   8   3       22.68        0.00      8.82 o
  -4   8   3        3.90        0.00      8.26 o
  -2   8   3        1.70        0.00      7.93 o
   0   8   3       12.57        2.54      9.91 o
   2   8   3        1.32        0.00      7.74 o
   4   8   3      455.14      387.95     16.42 o
   6   8   3     1239.67     1173.05     26.90 o
   8   8   3      917.67      896.66     23.22 o
  10   8   3       77.36       52.51     11.78 o
  12   8   3       67.03       60.49     11.17 o
  14   8   3       22.21        3.77      9.83 o
  16   8   3        6.67       16.05     10.69 o
  18   8   3       21.28       14.54     11.31 o
  20   8   3        0.01        6.16     13.46 o
 -15   9   3       22.52        6.33     14.61 o
 -13   9   3        0.14        0.00     10.74 o
 -11   9   3        0.53        0.00      9.91 o
  -9   9   3        1.15        0.00      9.99 o
  -7   9   3       41.24       45.62     12.75 o
  -5   9   3      123.27      132.77     15.31 o
  -3   9   3       18.62       15.24     10.79 o
  -1   9   3       41.56       37.29     11.80 o
   1   9   3        2.90        0.00     10.98 o
   3   9   3       30.00        2.04      9.68 o
   5   9   3        3.02       17.42     11.42 o
   7   9   3        7.52        4.59     10.39 o
   9   9   3        3.33        0.00     11.56 o
  11   9   3        1.07        0.00     12.31 o
  13   9   3        0.42        0.00     11.21 o
  15   9   3        1.31        0.00     12.33 o
 -10  10   3        3.20       14.20     27.61 o
  -8  10   3        4.24        0.00     15.77 o
  -6  10   3       12.07        8.11     11.72 o
  -4  10   3        0.86        2.85     11.54 o
  -2  10   3        4.27        0.00      9.71 o
   0  10   3        0.92        0.00     11.05 o
   2  10   3        0.05        0.00     11.31 o
   4  10   3        0.82       19.92     16.47 o
   6  10   3       18.92       40.06     14.60 o
   8  10   3        0.31        4.34     22.66 o
  10  10   3        0.58        0.00     15.57 o
 -30   0   4        0.00        0.00     19.90 o
 -28   0   4      746.86      845.14     49.28 o
 -26   0   4       11.62        5.14     18.14 o
 -24   0   4      439.43      437.42     32.59 o
 -22   0   4       13.32        9.47     14.45 o
 -20   0   4       10.51       20.45      9.01 o
 -18   0   4      986.53      985.78     54.82 o
 -16   0   4    12975.30    14244.83    280.74 o
 -14   0   4    13423.03    13693.18    271.19 o
 -12   0   4      718.72      832.83     24.80 o
 -10   0   4        3.01        0.00      3.86 o
  -8   0   4     4901.35     4697.94     81.12 o
  -6   0   4     8174.50     8817.95    113.89 o
  -4   0   4      449.23      280.83      7.02 o
  -2   0   4    80748.14    75627.86    870.46 o
   0   0   4    25822.59    26978.16    286.33 o
   2   0   4     3413.70     3903.78     46.19 o
   4   0   4    43997.85    44711.38    483.46 o
   6   0   4    11375.21    12015.98    200.44 o
   8   0   4     2637.40     2501.83     44.44 o
  10   0   4     9578.48     9775.91    163.76 o
  12   0   4     1404.84     1544.70     29.96 o
  14   0   4    14181.47    14016.87    288.13 o
  16   0   4     1709.90     1677.51     40.06 o
  18   0   4      179.28      184.85     15.49 o
  20   0   4     1594.16     1618.19     41.94 o
  22   0   4      967.09      940.17     42.86 o
  24   0   4     1690.69     1711.64     66.62 o
  26   0   4      565.84      598.10     37.72 o
  28   0   4      285.95      323.93     31.30 o
  30   0   4        0.51        0.00     20.71 o
 -31   1   4       31.86       52.23     13.85 o
 -29   1   4        0.19        0.00     11.33 o
 -27   1   4      365.01      333.47     23.73 o
 -25   1   4       91.11      112.91     16.45 o
 -23   1   4       75.57       49.13     12.77 o
 -21   1   4      509.46      467.00     25.52 o
 -19   1   4       48.32       48.65      5.80 o
 -17   1   4     1672.76     1856.03     54.97 o
 -15   1   4      492.78      735.33     21.27 o
 -13   1   4     6113.72     6494.33     88.76 o
 -11   1   4     1235.18     1484.97     19.58 o
  -9   1   4     3156.29     3302.10     41.73 o
  -7   1   4      467.28      521.46      7.58 o
  -5   1   4    18878.65    18981.71    170.73 o
  -3   1   4      448.47      419.34      6.33 o
  -1   1   4    40871.17    41325.54    334.17 o
   1   1   4    18634.30    18587.91    158.10 o
   3   1   4    24886.82    24966.22    211.61 o
   5   1   4     6986.83     6315.39    210.12 o
   7   1   4     1460.98     1636.19     21.96 o
   9   1   4     2141.52     2105.18     30.15 o
  11   1   4        9.04        0.99      4.85 o
  13   1   4       57.22       61.70     10.67 o
  15   1   4       56.45       59.01     13.72 o
  17   1   4        0.01        0.00      3.38 o
  19   1   4      106.19      123.49      6.94 o
  21   1   4     1261.59     1228.77     27.59 o
  23   1   4     1317.13     1495.02     42.14 o
  25   1   4      727.21      820.54     29.62 o
  27   1   4      181.86      160.73     19.02 o
  29   1   4       15.34        0.00     13.48 o
 -30   2   4        0.00        0.00     11.28 o
 -28   2   4        2.41        7.68     10.60 o
 -26   2   4      233.51      198.20     14.11 o
 -24   2   4       39.48       48.04     10.41 o
 -22   2   4     1060.16     1063.77     27.49 o
 -20   2   4      857.11      754.70     18.39 o
 -18   2   4      454.35      493.95     14.71 o
 -16   2   4      186.96      188.41      7.50 o
 -14   2   4     3565.59     3625.60     45.57 o
 -12   2   4     1465.30     1448.86     18.45 o
 -10   2   4     7621.93     7994.36     83.07 o
  -8   2   4     5325.84     5702.61     59.41 o
  -6   2   4     9958.27     9934.00     88.83 o
  -4   2   4    14166.95    14109.75    116.07 o
  -2   2   4    10748.85    10535.52     91.54 o
   0   2   4     2015.36     1742.72     17.26 o
   2   2   4     8751.71     8487.30     70.29 o
   4   2   4     4223.36     3887.34     33.48 o
   6   2   4     4530.30     4330.23     43.42 o
   8   2   4       22.49       35.65      4.13 o
  10   2   4       58.92       58.19      4.42 o
  12   2   4        0.14        1.43      3.67 o
  14   2   4     2684.18     2407.15     63.65 o
  16   2   4     1942.88     1743.34     54.43 o
  18   2   4      366.73      331.82     20.60 o
  20   2   4     4804.09     4583.36    152.82 o
  22   2   4      683.93      699.98     20.37 o
  24   2   4      190.72      205.72     15.56 o
  26   2   4      154.90      172.77     15.16 o
  28   2   4       20.67       11.12     12.15 o
  30   2   4        1.18        0.00     12.73 o
 -29   3   4        1.76        0.00      9.76 o
 -27   3   4       33.07       40.16     11.07 o
 -25   3   4      250.85      215.64     14.63 o
 -23   3   4      262.67      308.05     15.53 o
 -21   3   4      248.55      271.61     14.77 o
 -19   3   4       14.44        3.94      7.15 o
 -17   3   4        6.12        9.82      6.21 o
 -15   3   4     1472.48     1418.65     27.25 o
 -13   3   4      469.34      516.00     11.63 o
 -11   3   4     2338.78     2470.98     30.92 o
  -9   3   4     3265.14     3527.63     41.33 o
  -7   3   4     4233.56     4773.36     47.78 o
  -5   3   4    16020.89    16370.24    164.43 o
  -3   3   4     1753.10     1902.62     20.39 o
  -1   3   4    12451.67    11984.82    114.83 o
   1   3   4      209.22      279.57      5.70 o
   3   3   4     7789.62     7728.05     64.98 o
   5   3   4     3860.03     3839.08     37.70 o
   7   3   4     2522.01     2358.43     26.03 o
   9   3   4     1500.78     1516.91     18.94 o
  11   3   4     4808.88     4687.02     59.84 o
  13   3   4      230.47      281.91     10.41 o
  15   3   4        3.48        0.00      4.08 o
  17   3   4      915.45      835.66     19.47 o
  19   3   4      134.45      172.87     19.16 o
  21   3   4     1919.95     1723.20     77.21 o
  23   3   4       36.25       39.07      8.91 o
  25   3   4       63.52       90.63     11.10 o
  27   3   4        6.79        0.00     10.35 o
  29   3   4       26.39       24.39     21.03 o
 -28   4   4        0.02        0.00      9.62 o
 -26   4   4       44.93       40.65     14.78 o
 -24   4   4        4.26        4.63      9.34 o
 -22   4   4      363.80      322.33     16.25 o
 -20   4   4      249.05      240.61     14.31 o
 -18   4   4      404.73      458.52     15.73 o
 -16   4   4       39.91       29.77      6.60 o
 -14   4   4      818.04      821.50     17.77 o
 -12   4   4     1965.55     1931.06     26.19 o
 -10   4   4     1109.42     1135.16     15.21 o
  -8   4   4     7243.18     7175.84     89.36 o
  -6   4   4      230.51      225.37      8.30 o
  -4   4   4     2715.67     2817.42     33.74 o
  -2   4   4     4005.89     3844.11     40.91 o
   0   4   4        0.65       25.17      4.18 o
   2   4   4     1445.00     1385.11     16.75 o
   4   4   4      282.43      353.19      6.80 o
   6   4   4     4028.43     4017.08     40.09 o
   8   4   4      791.35      715.96     13.20 o
  10   4   4     4743.24     5225.53     60.78 o
  12   4   4     3487.64     3689.01     44.57 o
  14   4   4      159.57      132.71      5.90 o
  16   4   4     7257.12     6987.00     85.20 o
  18   4   4      222.56      224.71     10.76 o
  20   4   4      136.93      113.37      9.39 o
  22   4   4      601.67      561.52     21.91 o
  24   4   4      245.77      231.68     10.79 o
  26   4   4       30.17       33.00      7.93 o
  28   4   4       20.48       12.20     10.41 o
 -27   5   4        0.82        0.00     10.19 o
 -25   5   4        1.90        2.96     12.54 o
 -23   5   4      204.61      305.97     17.06 o
 -21   5   4       14.40        0.00      8.89 o
 -19   5   4       12.07       41.55      9.83 o
 -17   5   4      208.95      249.84     15.64 o
 -15   5   4        0.07       15.22      9.67 o
 -13   5   4     2296.16     2150.58     33.16 o
 -11   5   4       53.22       66.15      6.08 o
  -9   5   4       55.94       78.03      6.94 o
  -7   5   4        3.44        4.36      5.07 o
  -5   5   4        4.13        3.52      4.71 o
  -3   5   4     1352.13     1329.85     22.55 o
  -1   5   4     6381.54     6035.78     84.85 o
   1   5   4      753.24      721.98     14.63 o
   3   5   4      986.83      902.30     14.37 o
   5   5   4        9.95        0.33      3.06 o
   7   5   4     1187.47     1386.07     19.62 o
   9   5   4      700.96      754.30     16.21 o
  11   5   4      688.50      701.75     15.49 o
  13   5   4       74.66       80.64      7.14 o
  15   5   4      193.87      215.24      9.39 o
  17   5   4        5.00        0.00      6.98 o
  19   5   4      858.69      730.73     20.94 o
  21   5   4        4.25        0.00      6.79 o
  23   5   4       11.60       16.28      7.76 o
  25   5   4       29.89       20.50      7.54 o
  27   5   4       25.24       20.87     12.52 o
 -24   6   4        8.85       19.67     11.47 o
 -22   6   4      108.84      101.38     13.33 o
 -20   6   4       14.81        0.00     10.25 o
 -18   6   4        0.51        2.83      9.35 o
 -16   6   4     2711.82     2610.03     50.08 o
 -14   6   4      111.72      160.48     12.06 o
 -12   6   4       96.61       66.92      9.55 o
 -10   6   4      114.99       82.95      7.79 o
  -8   6   4       14.78       18.98      6.20 o
  -6   6   4      567.29      568.01     14.84 o
  -4   6   4      794.54      840.81     18.39 o
  -2   6   4      345.52      381.88     12.68 o
   0   6   4      226.67      199.09     11.39 o
   2   6   4        0.03        0.00      5.14 o
   4   6   4        6.75        0.00      4.44 o
   6   6   4        0.06        0.00      3.75 o
   8   6   4       12.52        0.00      6.13 o
  10   6   4       16.47        1.92      9.26 o
  12   6   4      202.97      209.07     11.76 o
  14   6   4      338.09      374.23     14.85 o
  16   6   4      344.62      305.46     15.31 o
  18   6   4        1.21        0.00      8.08 o
  20   6   4      100.61       89.48     11.35 o
  22   6   4      139.73      151.25     17.98 o
  24   6   4        7.39        6.62     10.09 o
 -23   7   4        5.73        8.57     12.91 o
 -21   7   4        6.47        2.05     19.55 o
 -19   7   4        0.26        2.12     11.43 o
 -17   7   4      158.84      182.08     14.91 o
 -15   7   4      575.34      589.25     24.35 o
 -13   7   4       78.23       98.09     11.18 o
 -11   7   4      160.07      121.32     11.14 o
  -9   7   4        6.44        0.00      8.29 o
  -7   7   4        4.32        0.00     10.63 o
  -5   7   4      177.53      191.63     11.70 o
  -3   7   4      629.48      634.16     18.43 o
  -1   7   4      997.59      907.13     23.60 o
   1   7   4        2.01        0.00      8.06 o
   3   7   4      559.70      593.49     16.68 o
   5   7   4      383.33      359.43     13.17 o
   7   7   4      198.57      202.68     11.39 o
   9   7   4       16.99        5.11      8.44 o
  11   7   4       39.07       28.25      9.44 o
  13   7   4       11.24        0.00      8.81 o
  15   7   4       34.30       35.76     10.27 o
  17   7   4        1.80        0.00      9.12 o
  19   7   4      114.76      118.11     17.21 o
  21   7   4        0.66        0.00     10.38 o
  23   7   4       43.36       17.37     21.94 o
 -20   8   4        3.57        0.00     13.55 o
 -18   8   4       53.99       36.41     15.48 o
 -16   8   4      220.35      191.42     14.51 o
 -14   8   4        0.23        0.00      9.55 o
 -12   8   4        0.51        0.00      9.59 o
 -10   8   4        1.26        0.00     13.18 o
  -8   8   4       66.42       68.08     10.96 o
  -6   8   4       18.70       20.75      9.72 o
  -4   8   4      108.87      110.30     11.77 o
  -2   8   4       90.26       82.46      9.92 o
   0   8   4       14.66        0.00      9.47 o
   2   8   4        1.03        0.00      7.89 o
   4   8   4       28.13       12.27      9.96 o
   6   8   4       45.17       55.77     13.46 o
   8   8   4        2.14        0.00      9.39 o
  10   8   4      126.68      160.70     14.09 o
  12   8   4       77.56       78.51     11.88 o
  14   8   4       17.86        1.27     10.42 o
  16   8   4       13.59       12.72     12.08 o
  18   8   4        2.03        7.53     11.30 o
  20   8   4       27.09       30.34     12.16 o
 -15   9   4        0.06        7.13     14.56 o
 -13   9   4       13.32        0.62     12.98 o
 -11   9   4       43.97       41.14     11.42 o
  -9   9   4        4.58        0.00     10.26 o
  -7   9   4        0.10        0.00     11.00 o
  -5   9   4        0.81        0.00     11.27 o
  -3   9   4       50.73       49.47     13.03 o
  -1   9   4        7.32        0.00      9.98 o
   1   9   4        0.76        0.00     10.79 o
   3   9   4        4.08        0.00     10.77 o
   5   9   4       12.51       11.13     10.47 o
   7   9   4      165.28      177.41     16.02 o
   9   9   4      162.65      183.85     19.72 o
  11   9   4       34.87       42.66     11.61 o
  13   9   4       72.42       66.67     13.18 o
  15   9   4        8.24        4.46     11.16 o
  -8  10   4        0.00        2.45     22.20 o
  -6  10   4        0.28        0.00     15.81 o
  -4  10   4        0.98        0.00     14.65 o
  -2  10   4        0.20        0.00     10.13 o
   0  10   4       12.95       12.40     11.14 o
   2  10   4        3.44       16.22     12.16 o
   4  10   4        8.23       24.69     17.56 o
   6  10   4      109.28      163.44     18.99 o
   8  10   4       19.97       57.07     17.49 o
 -31   1   5        1.77        2.97     12.30 o
 -29   1   5        0.00        0.00     12.41 o
 -27   1   5      190.59      179.39     15.04 o
 -25   1   5       67.12      123.80     17.56 o
 -23   1   5      157.19      180.50     13.19 o
 -21   1   5       25.63       44.25     11.40 o
 -19   1   5       77.35       53.60      6.68 o
 -17   1   5        0.04        0.00      3.97 o
 -15   1   5       54.37       49.60      7.74 o
 -13   1   5     2398.22     2447.10     30.54 o
 -11   1   5      128.81      167.87      6.42 o
  -9   1   5     2597.85     2301.36     28.28 o
  -7   1   5       61.02       52.06      2.70 o
  -5   1   5     8063.95     8447.21     77.50 o
  -3   1   5     1167.39     1042.79     11.03 o
  -1   1   5    35920.33    35105.14    283.71 o
   1   1   5    43940.48    42979.24    321.09 o
   3   1   5    43383.14    42101.81    306.30 o
   5   1   5    14125.04    13857.46    160.36 o
   7   1   5      593.85      723.05     12.36 o
   9   1   5     3543.87     3616.81     44.67 o
  11   1   5     1461.59     1451.81     25.49 o
  13   1   5      348.19      273.89     13.79 o
  15   1   5      302.57      302.26     20.23 o
  17   1   5      418.86      339.01     17.82 o
  19   1   5      600.99      508.72     12.93 o
  21   1   5      923.36      936.01     22.61 o
  23   1   5      228.33      305.08     18.16 o
  25   1   5      518.40      544.63     24.10 o
  27   1   5        0.00        0.00     11.72 o
  29   1   5       14.90       16.75     17.66 o
 -30   2   5        5.81        0.00     11.89 o
 -28   2   5      146.84      250.22     16.59 o
 -26   2   5        9.51       16.11     10.26 o
 -24   2   5      312.31      283.27     15.74 o
 -22   2   5       55.71       60.07     16.69 o
 -20   2   5      116.06       95.93     10.41 o
 -18   2   5      672.61      735.70     16.09 o
 -16   2   5        8.23       12.22      4.87 o
 -14   2   5     1040.43     1261.82     17.16 o
 -12   2   5       45.54       24.19      3.86 o
 -10   2   5      869.86      864.72     13.82 o
  -8   2   5     3557.42     3306.42     34.15 o
  -6   2   5     1642.02     1596.77     18.10 o
  -4   2   5      312.42      235.71      5.16 o
  -2   2   5    48953.48    46587.38    396.67 o
   0   2   5     7427.48     7117.76     62.66 o
   2   2   5     3658.73     3390.40     28.54 o
   4   2   5       76.77       90.53      3.60 o
   6   2   5      249.99      365.76      5.11 o
   8   2   5     3481.71     3086.73     40.36 o
  10   2   5        1.30        0.00      3.30 o
  12   2   5      205.74      275.54      8.63 o
  14   2   5      587.84      537.87     13.26 o
  16   2   5      148.49      124.88     10.10 o
  18   2   5       54.82       55.53      9.83 o
  20   2   5      673.07      603.88     40.77 o
  22   2   5      574.89      575.63     39.97 o
  24   2   5        4.35        6.76     10.27 o
  26   2   5        9.84       19.67     10.67 o
  28   2   5      124.89      123.42     21.75 o
  30   2   5       74.76       55.40     14.75 o
 -29   3   5        0.54        0.00     10.76 o
 -27   3   5      183.29      206.79     16.64 o
 -25   3   5      152.97      143.91     13.24 o
 -23   3   5        5.40        0.00      9.30 o
 -21   3   5       33.35       10.96      9.27 o
 -19   3   5       31.79       12.29      7.37 o
 -17   3   5      686.14      681.13     15.88 o
 -15   3   5     1744.63     1792.71     29.68 o
 -13   3   5      397.73      478.86     10.22 o
 -11   3   5       86.06      140.47      8.04 o
  -9   3   5     7544.84     7825.29     86.39 o
  -7   3   5    14713.34    15952.51    150.83 o
  -5   3   5     2490.44     2790.41     31.75 o
  -3   3   5       53.02      106.99      4.45 o
  -1   3   5     1293.22     1150.32     16.82 o
   1   3   5      867.23      866.69     11.15 o
   3   3   5      699.77      763.98     10.39 o
   5   3   5     3319.09     3214.35     32.26 o
   7   3   5     6444.21     6426.46     60.32 o
   9   3   5     1094.35     1198.87     14.43 o
  11   3   5     1376.61     1546.55     33.64 o
  13   3   5     1469.20     1513.34     27.21 o
  15   3   5      234.79      241.13     12.81 o
  17   3   5     1379.62     1346.43     26.23 o
  19   3   5      883.47      847.39     49.60 o
  21   3   5       52.18       34.51     24.40 o
  23   3   5      454.09      538.87     41.90 o
  25   3   5      115.18      152.82     28.89 o
  27   3   5        2.41        0.00     10.19 o
  29   3   5        7.84       12.52     11.36 o
 -28   4   5       23.86       43.16     12.14 o
 -26   4   5       31.30       68.23     14.41 o
 -24   4   5        4.89        4.96      9.52 o
 -22   4   5      153.43      193.63     13.87 o
 -20   4   5       72.65       83.51     10.95 o
 -18   4   5      399.02      461.94     16.43 o
 -16   4   5      485.20      369.20     12.67 o
 -14   4   5      112.03       87.36      8.51 o
 -12   4   5       12.17       11.29      5.02 o
 -10   4   5      116.67      106.10      5.58 o
  -8   4   5      786.89      900.75     18.43 o
  -6   4   5      579.82      689.66     11.29 o
  -4   4   5     4754.13     4835.53     49.61 o
  -2   4   5      367.09      421.37      8.92 o
   0   4   5      339.24      440.35      9.65 o
   2   4   5       40.43       56.31      4.09 o
   4   4   5      437.10      526.93      8.04 o
   6   4   5     1829.86     2051.99     23.26 o
   8   4   5      761.83      713.61     13.24 o
  10   4   5     2259.33     2401.88     31.28 o
  12   4   5      194.14      230.02     12.31 o
  14   4   5       38.03       35.00      5.99 o
  16   4   5     2865.19     2783.94     58.33 o
  18   4   5      494.65      450.89     17.21 o
  20   4   5      975.31      928.35     68.54 o
  22   4   5       26.74       56.99     26.33 o
  24   4   5       63.84       73.68     28.73 o
  26   4   5       34.17       16.37     25.36 o
  28   4   5        0.33        0.00     25.52 o
 -27   5   5       22.61        0.00     10.78 o
 -25   5   5        0.50        5.29     17.14 o
 -23   5   5       72.34       50.46     13.46 o
 -21   5   5      103.17      110.36     12.42 o
 -19   5   5       53.93       27.40     11.00 o
 -17   5   5        0.85        9.36      9.21 o
 -15   5   5     1475.90     1483.09     32.52 o
 -13   5   5        0.68        1.74      5.81 o
 -11   5   5       35.54       39.38      5.85 o
  -9   5   5      159.33      178.12      7.87 o
  -7   5   5      426.66      480.98     11.63 o
  -5   5   5       47.59       49.66      6.07 o
  -3   5   5      226.94      226.54      9.35 o
  -1   5   5     3901.19     3857.47     57.67 o
   1   5   5      935.78      976.66     18.82 o
   3   5   5       34.92       14.18      4.61 o
   5   5   5      409.97      357.47      7.02 o
   7   5   5        3.71        2.51      4.91 o
   9   5   5       28.95       21.89      8.04 o
  11   5   5     1520.47     1449.31     24.27 o
  13   5   5        0.46        0.00      5.74 o
  15   5   5      398.29      376.28     11.95 o
  17   5   5      216.74      176.84     10.59 o
  19   5   5      111.84      113.43     18.83 o
  21   5   5      148.96      149.43     16.79 o
  23   5   5       16.29       12.91      8.23 o
  25   5   5       24.10        5.80     10.13 o
 -24   6   5       33.74       51.36     13.62 o
 -22   6   5       17.31       13.97     10.64 o
 -20   6   5        0.13        0.00     10.56 o
 -18   6   5      122.80      143.68     12.91 o
 -16   6   5      105.20       97.70     12.67 o
 -14   6   5       42.78       60.91     17.42 o
 -12   6   5     1269.17     1247.88     29.81 o
 -10   6   5      122.54      115.47      9.67 o
  -8   6   5      726.12      709.13     16.77 o
  -6   6   5      167.18      207.36      9.98 o
  -4   6   5       55.61       32.65      6.67 o
  -2   6   5     1067.61      993.70     19.97 o
   0   6   5      685.26      614.97     17.70 o
   2   6   5        2.64        0.00      5.26 o
   4   6   5        1.79        0.18      3.11 o
   6   6   5       66.60       67.85      4.60 o
   8   6   5      164.33      128.57      7.94 o
  10   6   5      568.12      706.60     19.00 o
  12   6   5      434.00      414.60     15.55 o
  14   6   5      171.93      209.37     11.92 o
  16   6   5      177.19      154.49     12.65 o
  18   6   5       38.28       25.10     13.16 o
  20   6   5      280.58      264.10     14.23 o
  22   6   5        5.30        3.37      8.89 o
  24   6   5        0.37        2.26      8.63 o
 -23   7   5       11.35       13.94     14.57 o
 -21   7   5        3.15       10.93     11.95 o
 -19   7   5        0.10        0.00     18.60 o
 -17   7   5       73.92       78.51     12.68 o
 -15   7   5       18.55       21.73     12.08 o
 -13   7   5       73.31       73.31     10.76 o
 -11   7   5        7.23        0.00      8.42 o
  -9   7   5       27.71       19.52      8.81 o
  -7   7   5       73.83       73.14     10.95 o
  -5   7   5     1215.53     1193.20     24.81 o
  -3   7   5     1537.57     1410.60     27.49 o
  -1   7   5      543.70      522.65     19.14 o
   1   7   5       74.53       54.91     10.27 o
   3   7   5        0.79        0.00      6.17 o
   5   7   5       12.02        0.00      6.72 o
   7   7   5       58.90       26.40      7.69 o
   9   7   5       90.46       54.38      9.36 o
  11   7   5       11.15        0.00      8.95 o
  13   7   5       73.18       59.79     10.33 o
  15   7   5        9.45        5.94      9.19 o
  17   7   5        9.88        1.24      9.90 o
  19   7   5        2.94        1.64      9.86 o
  21   7   5        0.09        1.95     10.24 o
 -20   8   5        8.30        6.19     13.63 o
 -18   8   5        1.45       13.42     13.96 o
 -16   8   5       19.73       33.78     11.04 o
 -14   8   5        8.22        5.29     10.50 o
 -12   8   5      198.17      239.12     14.58 o
 -10   8   5       42.81       17.51      9.47 o
  -8   8   5        2.92        0.00      8.93 o
  -6   8   5       23.22       36.86     10.07 o
  -4   8   5       10.54        3.14      8.98 o
  -2   8   5      108.39      130.36     10.83 o
   0   8   5       11.07        4.58      9.18 o
   2   8   5        4.08        0.00      9.26 o
   4   8   5       50.25       34.04      9.60 o
   6   8   5        0.97        0.00      9.11 o
   8   8   5        5.81       16.05     11.28 o
  10   8   5      218.14      218.81     13.77 o
  12   8   5       51.90       49.17     10.12 o
  14   8   5       34.26       28.62     10.45 o
  16   8   5        1.37        3.37     10.56 o
  18   8   5       16.55       17.60     13.83 o
 -15   9   5       46.27       64.80     14.86 o
 -13   9   5        1.83        7.92     12.75 o
 -11   9   5       15.43        5.94     12.48 o
  -9   9   5       16.45        3.67     12.45 o
  -7   9   5        0.69       11.51     11.45 o
  -5   9   5       56.79       47.81     13.04 o
  -3   9   5       20.83       14.39     11.85 o
  -1   9   5        5.29        4.04      9.44 o
   1   9   5        0.20        0.00     10.98 o
   3   9   5        1.26        0.00      9.96 o
   5   9   5      107.81      106.62     14.10 o
   7   9   5      199.69      228.01     16.94 o
   9   9   5       72.83      106.77     14.18 o
  11   9   5       12.07       21.86     12.52 o
  13   9   5        3.49        7.78     11.33 o
  15   9   5       30.99       25.42     11.88 o
  -8  10   5        2.53        0.00     16.24 o
  -6  10   5        0.05        0.00     15.41 o
  -4  10   5        0.04       13.77     21.39 o
  -2  10   5        0.01        0.00     12.39 o
   0  10   5        1.43        0.00     13.74 o
   2  10   5        6.28        2.33     14.05 o
   4  10   5        4.29        0.00     17.38 o
   6  10   5        2.84       24.77     19.02 o
   8  10   5      126.40      146.64     23.59 o
 -30   0   6      271.29      269.23     22.99 o
 -28   0   6       12.74       14.77     21.19 o
 -26   0   6       72.52       61.00     21.67 o
 -24   0   6      543.52      420.89     33.71 o
 -22   0   6      169.11       85.56     19.26 o
 -20   0   6      149.99      151.05     11.04 o
 -18   0   6        0.32        6.50      6.37 o
 -16   0   6     1665.30     1755.30    159.64 o
 -14   0   6      707.75      731.92     60.17 o
 -12   0   6     1330.29     1235.04     45.70 o
 -10   0   6        4.56        3.26      7.89 o
  -8   0   6       35.13       18.11      3.75 o
  -6   0   6     3430.44     3571.18     48.83 o
  -4   0   6     2981.86     3012.20     63.67 o
  -2   0   6    47343.21    47860.70    546.14 o
   0   0   6    16256.16    16794.70    178.42 o
   2   0   6      541.95      536.72      7.51 o
   4   0   6      438.22      637.04      9.93 o
   6   0   6     1185.51      855.59     15.24 o
   8   0   6    17373.18    17267.65    242.93 o
  10   0   6     7806.93     7685.13    112.54 o
  12   0   6    10740.57    11283.70    232.86 o
  14   0   6      495.31      501.21     15.72 o
  16   0   6     4090.23     3962.05     86.26 o
  18   0   6      376.40      310.34     14.70 o
  20   0   6      175.26      245.04     32.43 o
  22   0   6      723.90      610.30     33.87 o
  24   0   6      582.82      591.84     34.67 o
  26   0   6       95.37       97.44     20.87 o
  28   0   6        8.75        6.26     20.07 o
  30   0   6      437.58      554.92     40.77 o
 -29   1   6        5.67       19.84     11.87 o
 -27   1   6        7.95       12.33     10.93 o
 -25   1   6      197.09      303.50     16.63 o
 -23   1   6       58.92       72.52     12.23 o
 -21   1   6      593.22      465.60     17.89 o
 -19   1   6        4.66        0.00      5.01 o
 -17   1   6      270.74      289.66     15.23 o
 -15   1   6       10.37        6.66      3.92 o
 -13   1   6      106.67      109.20      5.86 o
 -11   1   6      440.63      552.92     10.40 o
  -9   1   6     1772.44     1902.12     24.44 o
  -7   1   6      298.40      249.42      7.62 o
  -5   1   6     3518.63     3295.76     30.54 o
  -3   1   6     4104.02     3829.29     34.79 o
  -1   1   6    46883.94    47872.87    386.19 o
   1   1   6   134066.72   128113.48    956.97 o
   3   1   6    60094.83    58816.87    437.15 o
   5   1   6      131.23       82.69      4.21 o
   7   1   6     3897.18     4111.10     43.68 o
   9   1   6        0.02       12.44      2.83 o
  11   1   6     4200.38     4532.68     78.77 o
  13   1   6       29.89        9.90      4.58 o
  15   1   6      325.15      346.39     16.38 o
  17   1   6     3483.63     3392.79     78.83 o
  19   1   6     1361.93     1342.10     24.78 o
  21   1   6      630.61      720.61     19.10 o
  23   1   6      564.55      553.06     22.68 o
  25   1   6      154.23      192.13     15.97 o
  27   1   6      116.68      111.89     15.89 o
  29   1   6      160.29      165.17     30.58 o
 -30   2   6        0.41        9.65     12.60 o
 -28   2   6       90.27      111.01     14.23 o
 -26   2   6        1.65        0.00     10.08 o
 -24   2   6      157.61      131.42     12.79 o
 -22   2   6      742.04      674.46     26.65 o
 -20   2   6       86.30       97.47     15.16 o
 -18   2   6        3.22       22.17      6.39 o
 -16   2   6     3345.93     3450.10     45.31 o
 -14   2   6        5.43        5.58      3.86 o
 -12   2   6     1477.42     1498.24     22.57 o
 -10   2   6      852.83     1048.09     14.94 o
  -8   2   6     4228.18     4313.84     43.83 o
  -6   2   6      924.77     1121.38     13.88 o
  -4   2   6     5154.62     5127.33     48.53 o
  -2   2   6      291.37      311.85      7.27 o
   0   2   6    13018.89    12272.68    106.15 o
   2   2   6     1382.71     1524.11     14.92 o
   4   2   6      427.27      369.77      5.68 o
   6   2   6      297.91      258.81      5.80 o
   8   2   6     5210.31     5009.62     57.55 o
  10   2   6     2582.02     2667.85     44.40 o
  12   2   6     2371.53     2388.05     36.36 o
  14   2   6      785.47      694.15     22.82 o
  16   2   6     2654.10     2673.75     46.58 o
  18   2   6       34.42       48.92      8.47 o
  20   2   6     1707.24     1714.21     71.59 o
  22   2   6       23.41       38.36     20.55 o
  24   2   6      579.86      583.97     22.73 o
  26   2   6       31.70       31.07     17.58 o
  28   2   6       42.71       74.37     13.52 o
 -29   3   6       51.49       55.89     15.75 o
 -27   3   6       29.58       33.39     11.87 o
 -25   3   6       49.56       30.66     10.91 o
 -23   3   6       35.25       13.80     13.62 o
 -21   3   6       15.44        7.23      9.24 o
 -19   3   6       43.66       39.79      8.21 o
 -17   3   6        6.42        0.00      6.08 o
 -15   3   6     2287.10     2193.20     36.62 o
 -13   3   6        1.27        0.00      3.97 o
 -11   3   6      306.64      352.52      9.91 o
  -9   3   6     1220.19     1507.87     19.53 o
  -7   3   6    12684.44    12750.63    129.40 o
  -5   3   6     7631.97     7774.62     80.71 o
  -3   3   6     2539.21     2563.23     31.67 o
  -1   3   6     3813.35     4000.21     38.94 o
   1   3   6       69.80      103.91      4.59 o
   3   3   6      159.39      264.62      6.27 o
   5   3   6    18083.21    18932.39    178.71 o
   7   3   6     5002.08     5306.05     46.11 o
   9   3   6        1.62        0.00      2.36 o
  11   3   6       54.12       46.11      7.49 o
  13   3   6     2836.00     2794.27     43.56 o
  15   3   6     2151.30     1888.82     37.13 o
  17   3   6     4005.64     4031.04    105.21 o
  19   3   6      296.54      316.71     33.23 o
  21   3   6      696.31      656.85     46.39 o
  23   3   6      303.23      246.72     32.75 o
  25   3   6      300.50      311.09     36.76 o
  27   3   6       46.89       48.48      9.82 o
  29   3   6       42.69       37.40     26.16 o
 -28   4   6        0.01        1.88     11.98 o
 -26   4   6       16.03        0.00     10.74 o
 -24   4   6      311.61      364.44     19.99 o
 -22   4   6      123.78      159.14     13.53 o
 -20   4   6       12.04       11.05      9.50 o
 -18   4   6        9.91       11.67      8.11 o
 -16   4   6       58.09       25.95      8.14 o
 -14   4   6       77.97       87.31      6.65 o
 -12   4   6      908.14      985.72     17.09 o
 -10   4   6      182.58      155.93      7.55 o
  -8   4   6      511.08      505.18     11.27 o
  -6   4   6        0.85       44.11      6.38 o
  -4   4   6       53.08       86.93      5.70 o
  -2   4   6     6111.13     5987.36     60.30 o
   0   4   6      375.85      436.40      9.72 o
   2   4   6      901.19      841.32     13.04 o
   4   4   6      184.13      143.18      4.53 o
   6   4   6      750.38      767.16     12.66 o
   8   4   6      492.53      449.38      9.20 o
  10   4   6      219.64      196.60     14.86 o
  12   4   6       14.82       18.30      4.29 o
  14   4   6      354.37      337.34     13.29 o
  16   4   6     1432.14     1494.94     29.41 o
  18   4   6      113.63       97.44     26.00 o
  20   4   6      943.30      909.51     55.54 o
  22   4   6        0.97       12.84     22.63 o
  24   4   6      403.88      483.17     44.79 o
  26   4   6      101.94       78.82     29.21 o
  28   4   6       16.46        0.64     26.49 o
 -27   5   6        5.75        0.00     10.92 o
 -25   5   6        8.64        2.76     10.38 o
 -23   5   6        2.95        0.00      9.81 o
 -21   5   6        5.61        0.00      9.53 o
 -19   5   6      139.55      146.32     12.12 o
 -17   5   6     1086.93     1056.67     26.85 o
 -15   5   6      492.58      493.67     18.67 o
 -13   5   6      119.24      114.36      9.22 o
 -11   5   6      213.26      264.37     10.44 o
  -9   5   6      669.54      683.84     14.35 o
  -7   5   6      208.98      215.56      9.25 o
  -5   5   6      234.91      253.05      9.52 o
  -3   5   6      367.72      338.52     10.73 o
  -1   5   6      117.98      118.15      8.79 o
   1   5   6       15.19       19.62      5.78 o
   3   5   6        9.17       27.35      4.14 o
   5   5   6     1786.38     1858.67     26.15 o
   7   5   6      476.23      514.05     11.14 o
   9   5   6     3243.00     3356.17     43.02 o
  11   5   6        4.28        2.49      6.06 o
  13   5   6      879.17      875.46     22.96 o
  15   5   6      501.49      448.37     18.28 o
  17   5   6       13.80        0.00     11.31 o
  19   5   6       34.85       16.70      8.78 o
  21   5   6       82.91      118.88     16.89 o
  23   5   6        5.43        1.99      6.64 o
  25   5   6        7.25        7.24     10.45 o
 -24   6   6       11.35       25.68     12.31 o
 -22   6   6       49.23       44.01     12.49 o
 -20   6   6      109.43       68.25     13.00 o
 -18   6   6      209.98      184.42     14.46 o
 -16   6   6       19.49       36.85     11.60 o
 -14   6   6      616.63      712.87     22.92 o
 -12   6   6      411.74      425.04     15.98 o
 -10   6   6      158.06      144.88      9.05 o
  -8   6   6        9.00        7.47      6.53 o
  -6   6   6      221.34      177.29      9.64 o
  -4   6   6       18.09       15.54      6.90 o
  -2   6   6       71.88       68.90      7.85 o
   0   6   6      377.65      376.17     14.53 o
   2   6   6      154.02      146.69      9.02 o
   4   6   6      170.32      152.56      7.30 o
   6   6   6       20.24       11.43      3.89 o
   8   6   6      224.05      242.74     10.46 o
  10   6   6      139.01      128.47      9.60 o
  12   6   6      152.94      130.59     10.98 o
  14   6   6       48.31       37.64      8.81 o
  16   6   6       30.29        9.48      8.55 o
  18   6   6        0.46        0.00      9.52 o
  20   6   6        3.56        0.94      8.51 o
  22   6   6        8.87       14.30      8.80 o
  24   6   6        0.55        6.94      8.58 o
 -21   7   6        8.70       32.36     13.30 o
 -19   7   6      165.52      199.45     18.29 o
 -17   7   6        3.98        3.81     10.94 o
 -15   7   6      121.32      165.71     15.00 o
 -13   7   6       26.22       43.01      9.85 o
 -11   7   6        4.83        3.69      8.84 o
  -9   7   6        4.91        0.00      8.22 o
  -7   7   6      296.00      294.49     15.70 o
  -5   7   6     1364.50     1408.61     27.30 o
  -3   7   6     2103.01     2048.46     38.24 o
  -1   7   6      283.68      271.64     20.69 o
   1   7   6       10.14        0.00      7.53 o
   3   7   6      148.79      117.91     10.25 o
   5   7   6       50.37       40.00      8.33 o
   7   7   6        1.50        0.00      7.59 o
   9   7   6      172.30      185.50     15.37 o
  11   7   6       53.00       67.17      9.60 o
  13   7   6        2.64        3.43      8.11 o
  15   7   6        2.78        0.00      8.63 o
  17   7   6       76.02       77.33     11.40 o
  19   7   6        4.87       16.72      9.93 o
  21   7   6        0.95        6.58     10.07 o
 -18   8   6        4.19        6.98     13.95 o
 -16   8   6       13.20       11.46     12.65 o
 -14   8   6       23.28       45.92     12.83 o
 -12   8   6      102.73      117.65     12.54 o
 -10   8   6        8.65        0.00      9.07 o
  -8   8   6        0.16        0.00      9.13 o
  -6   8   6        5.89        4.51      8.89 o
  -4   8   6        0.99        6.99      8.79 o
  -2   8   6      139.46      172.64     14.26 o
   0   8   6      195.64      236.98     15.07 o
   2   8   6      132.87      123.29     12.52 o
   4   8   6       25.51       24.66     10.49 o
   6   8   6       19.93       16.46     10.48 o
   8   8   6      680.63      734.22     30.13 o
  10   8   6       42.22       27.69     11.45 o
  12   8   6       16.27       22.10      9.36 o
  14   8   6       30.89       28.47     10.49 o
  16   8   6       37.35       22.07     10.40 o
  18   8   6       11.04       28.03     10.84 o
 -15   9   6        0.02        0.00     15.62 o
 -13   9   6        2.22        0.70     13.86 o
 -11   9   6        2.77        0.00     12.63 o
  -9   9   6        0.73        0.00     14.35 o
  -7   9   6        0.18        5.92     14.62 o
  -5   9   6        0.37        0.00     14.55 o
  -3   9   6       31.74       35.71     13.21 o
  -1   9   6      136.95      139.12     14.00 o
   1   9   6        9.84        0.00      9.73 o
   3   9   6       20.23        9.46     10.95 o
   5   9   6      119.90      146.10     15.61 o
   7   9   6       65.44       58.72     20.54 o
   9   9   6       17.80       30.84     12.38 o
  11   9   6       60.62       63.93     13.41 o
  13   9   6       32.38       35.14     18.38 o
  15   9   6       25.13       19.24     13.62 o
  -8  10   6        0.02       10.29     21.29 o
  -6  10   6        7.09        7.47     17.07 o
  -4  10   6        0.11        0.00     17.12 o
  -2  10   6        1.82        0.00     12.17 o
   0  10   6        8.81        7.13     13.19 o
   2  10   6      135.83      148.11     19.23 o
   4  10   6       56.81       98.76     17.70 o
   6  10   6       35.39       39.44     19.50 o
   8  10   6       57.96       66.99     20.40 o
 -29   1   7       25.72       20.14     12.75 o
 -27   1   7        8.13       10.72     11.10 o
 -25   1   7        3.00        0.00      9.87 o
 -23   1   7       74.65       71.69     22.22 o
 -21   1   7       18.91       25.04     10.14 o
 -19   1   7        0.08        7.36      5.20 o
 -17   1   7       74.61       72.53      5.67 o
 -15   1   7       27.09       27.44      4.25 o
 -13   1   7      465.87      522.79     14.12 o
 -11   1   7     2391.33     2370.83     30.20 o
  -9   1   7     5856.47     6391.15     67.37 o
  -7   1   7     2668.38     2876.42     30.27 o
  -5   1   7      727.27      501.50      7.56 o
  -3   1   7     6014.53     5615.77     47.74 o
  -1   1   7      205.15      283.70      4.56 o
   1   1   7     9378.20     9553.74     72.85 o
   3   1   7     2869.23     3035.25     25.63 o
   5   1   7      134.08      109.07      3.77 o
   7   1   7       28.49       27.81      4.47 o
   9   1   7        0.21        4.36      3.54 o
  11   1   7      771.95      970.64     19.47 o
  13   1   7     1692.74     1786.33     35.66 o
  15   1   7     1985.01     2095.10     36.01 o
  17   1   7      280.30      242.21     10.58 o
  19   1   7      474.17      442.28     10.36 o
  21   1   7      606.86      657.91     18.09 o
  23   1   7       34.18       37.20     10.80 o
  25   1   7       22.02       11.95     14.69 o
  27   1   7       52.37       87.22     14.95 o
  29   1   7      124.07      169.71     18.62 o
 -30   2   7       47.04       44.61     14.18 o
 -28   2   7       83.72       96.36     14.23 o
 -26   2   7        4.79        0.87     10.39 o
 -24   2   7      178.95      144.16     20.47 o
 -22   2   7       16.26       12.60     16.97 o
 -20   2   7     3023.09     2531.88     45.08 o
 -18   2   7      834.45      795.00     18.37 o
 -16   2   7     1018.08     1017.16     21.05 o
 -14   2   7     1351.72     1397.46     20.75 o
 -12   2   7      308.65      313.69      8.50 o
 -10   2   7     5717.43     6325.86     66.47 o
  -8   2   7    17315.22    18066.46    181.20 o
  -6   2   7     4055.88     4103.26     44.21 o
  -4   2   7      639.42      678.19     10.10 o
  -2   2   7      474.74      489.49      7.59 o
   0   2   7     6479.48     6255.50     58.45 o
   2   2   7     6099.45     6130.40     54.11 o
   4   2   7      485.49      541.36      7.73 o
   6   2   7     8446.07     8795.94     80.22 o
   8   2   7     5481.68     5686.68     53.13 o
  10   2   7        0.04        0.00      3.17 o
  12   2   7     4612.86     4781.55     66.34 o
  14   2   7      646.71      641.43     15.46 o
  16   2   7      496.36      565.85     22.06 o
  18   2   7      425.62      411.26     30.90 o
  20   2   7      197.35      239.18     27.93 o
  22   2   7       75.98       52.97     21.19 o
  24   2   7      427.57      448.66     37.72 o
  26   2   7       20.37       34.76     11.00 o
  28   2   7        1.96        0.00     11.89 o
 -29   3   7       17.09       11.33     11.72 o
 -27   3   7        0.09        0.00     10.41 o
 -25   3   7       74.53       80.98     12.28 o
 -23   3   7        9.23       15.68      9.96 o
 -21   3   7      335.66      432.71     28.02 o
 -19   3   7      783.21      761.48     27.79 o
 -17   3   7        4.70        0.00      6.35 o
 -15   3   7        1.55        0.00      4.78 o
 -13   3   7      751.79      765.71     17.38 o
 -11   3   7       57.31       58.32      4.97 o
  -9   3   7      436.65      454.90     10.91 o
  -7   3   7      579.67      637.93     11.67 o
  -5   3   7       70.05       56.44      4.97 o
  -3   3   7      728.85      738.02     12.34 o
  -1   3   7     2049.16     2066.22     23.35 o
   1   3   7     1450.76     1527.80     18.13 o
   3   3   7     7110.58     7586.65     81.63 o
   5   3   7     7047.29     8030.06     84.09 o
   7   3   7     4557.16     4605.16     42.48 o
   9   3   7      348.70      393.64      6.71 o
  11   3   7      140.64      173.77      6.12 o
  13   3   7      284.72      239.29     10.50 o
  15   3   7        3.19        0.00      6.06 o
  17   3   7        0.17        0.00     21.43 o
  19   3   7      202.10      213.33     29.86 o
  21   3   7      155.99      134.52     27.93 o
  23   3   7       14.23        0.00     21.03 o
  25   3   7       28.30       12.68     22.95 o
  27   3   7        5.60        2.57     23.60 o
 -28   4   7       35.10       42.75     12.95 o
 -26   4   7       25.80       11.10     10.83 o
 -24   4   7       16.21       13.82     11.61 o
 -22   4   7       63.00       70.26     12.51 o
 -20   4   7      682.20      551.76     21.57 o
 -18   4   7      140.25      220.58     12.71 o
 -16   4   7       16.04        0.00      7.39 o
 -14   4   7       51.95       46.73      5.87 o
 -12   4   7     1207.78     1241.93     29.86 o
 -10   4   7      168.10      177.26      7.25 o
  -8   4   7     1209.63     1151.40     18.35 o
  -6   4   7     2003.21     1747.19     24.66 o
  -4   4   7     2273.00     2202.94     31.44 o
  -2   4   7      358.00      362.96      9.50 o
   0   4   7     1012.82     1110.33     15.32 o
   2   4   7      522.57      512.60      8.88 o
   4   4   7     1218.61     1215.29     14.77 o
   6   4   7     2578.61     2715.93     32.62 o
   8   4   7      493.39      528.57     10.41 o
  10   4   7       49.44       36.17      5.02 o
  12   4   7        8.04        5.29      4.08 o
  14   4   7       17.60        9.45      4.28 o
  16   4   7      431.42      365.09     18.21 o
  18   4   7     1192.84     1191.81     73.52 o
  20   4   7      334.60      302.58     35.80 o
  22   4   7      174.76      159.08     30.66 o
  24   4   7      149.43      121.84     31.62 o
  26   4   7       26.73       17.02     25.52 o
 -25   5   7        0.76        0.00     10.18 o
 -23   5   7        9.06       10.02     10.66 o
 -21   5   7       20.76       40.96     11.21 o
 -19   5   7      560.41      531.00     26.25 o
 -17   5   7      294.15      257.96     15.13 o
 -15   5   7        2.38        0.00      8.58 o
 -13   5   7       10.85        4.81      6.15 o
 -11   5   7      307.04      324.84     15.99 o
  -9   5   7     1423.86     1316.83     22.91 o
  -7   5   7      540.30      525.15     13.29 o
  -5   5   7      249.29      235.48      9.35 o
  -3   5   7       48.82       51.45      6.07 o
  -1   5   7      538.14      519.80     15.35 o
   1   5   7      243.80      249.44      9.73 o
   3   5   7     1184.72     1359.68     24.45 o
   5   5   7        4.05        0.00      3.06 o
   7   5   7       70.61       33.38      5.77 o
   9   5   7       77.76       60.63      7.97 o
  11   5   7     2144.17     2021.55     30.85 o
  13   5   7        0.18        0.00      5.78 o
  15   5   7      226.78      231.14     14.90 o
  17   5   7       36.49       21.15      7.14 o
  19   5   7      107.25      102.50     12.67 o
  21   5   7       56.25       67.71     10.49 o
  23   5   7      255.00      272.80     13.53 o
  25   5   7       31.56       45.29     15.01 o
 -24   6   7        0.55        0.00     11.95 o
 -22   6   7        1.25        4.45     11.16 o
 -20   6   7       22.72       11.85     11.64 o
 -18   6   7      111.86      119.01     13.04 o
 -16   6   7      484.59      564.26     21.51 o
 -14   6   7       67.19       69.35     12.10 o
 -12   6   7      277.25      268.45     16.92 o
 -10   6   7      425.08      426.65     13.73 o
  -8   6   7      238.89      213.06     10.17 o
  -6   6   7        7.75        2.57      8.99 o
  -4   6   7       64.49       84.92      8.41 o
  -2   6   7      648.31      599.24     15.66 o
   0   6   7      109.97       85.19      9.05 o
   2   6   7      274.25      266.08      9.71 o
   4   6   7      185.96      159.96      7.44 o
   6   6   7       97.03      125.93      6.79 o
   8   6   7       21.44       29.11      7.90 o
  10   6   7     1335.99     1341.46     25.38 o
  12   6   7      281.48      320.99     15.12 o
  14   6   7       98.71      104.91     10.14 o
  16   6   7        5.22        3.59      8.05 o
  18   6   7      140.98      145.82     11.57 o
  20   6   7       11.28       18.81      8.91 o
  22   6   7      106.47      160.29     12.54 o
  24   6   7       61.91       63.72     14.47 o
 -21   7   7        1.57        0.00     12.09 o
 -19   7   7        0.43        0.00     19.02 o
 -17   7   7        1.57        0.00     10.35 o
 -15   7   7       26.31        9.64     11.08 o
 -13   7   7        9.01        4.78      9.06 o
 -11   7   7        0.56        0.00      8.49 o
  -9   7   7        7.72        4.24      8.27 o
  -7   7   7        2.91        0.00      8.08 o
  -5   7   7      256.36      275.95     14.84 o
  -3   7   7      123.56      137.79     11.23 o
  -1   7   7       28.44       12.17     11.15 o
   1   7   7        2.03        0.00      7.68 o
   3   7   7      160.29      141.66     12.53 o
   5   7   7      330.82      360.55     15.53 o
   7   7   7        9.09        7.71      8.12 o
   9   7   7      300.60      425.50     17.73 o
  11   7   7      306.47      268.96     14.88 o
  13   7   7       69.94       72.45     10.54 o
  15   7   7       12.86       15.01      8.94 o
  17   7   7      142.85      172.17     16.24 o
  19   7   7        0.14        7.16      9.74 o
  21   7   7       31.47       25.03     10.47 o
 -18   8   7      120.63      104.35     17.40 o
 -16   8   7        0.18        7.76     12.23 o
 -14   8   7        0.87        0.20     11.77 o
 -12   8   7        1.64        0.00     10.84 o
 -10   8   7       20.81       13.87     11.32 o
  -8   8   7      105.94      117.23     11.96 o
  -6   8   7       43.70       21.22      9.40 o
  -4   8   7       16.62       23.82      9.48 o
  -2   8   7       55.44       26.72      9.92 o
   0   8   7        2.61        0.00      8.39 o
   2   8   7      104.27      104.64     12.43 o
   4   8   7       98.90       74.19     11.53 o
   6   8   7      721.64      863.59     26.46 o
   8   8   7       18.68       34.35     10.63 o
  10   8   7       45.40       32.66     11.16 o
  12   8   7        7.32        3.77     10.34 o
  14   8   7        0.07        0.00     11.26 o
  16   8   7        1.25        3.63      9.78 o
  18   8   7        0.12        0.00      9.90 o
 -15   9   7        4.86        0.00     21.47 o
 -13   9   7        1.12        0.00     12.35 o
 -11   9   7       14.79        0.00     20.77 o
  -9   9   7       14.05       17.90     18.48 o
  -7   9   7       45.66       36.42     15.65 o
  -5   9   7       47.31       50.54     16.91 o
  -3   9   7       17.83       23.37     15.58 o
  -1   9   7        8.38        3.43     13.29 o
   1   9   7        9.36        0.00      9.91 o
   3   9   7        0.06        0.00     10.83 o
   5   9   7       34.33       62.99     13.56 o
   7   9   7        1.71        4.83     14.16 o
   9   9   7        2.33        0.00     13.81 o
  11   9   7       19.77       14.31     19.49 o
  13   9   7        5.32        0.00     13.17 o
  -6  10   7        6.30        3.64     16.69 o
  -4  10   7       30.57       64.76     19.12 o
  -2  10   7       44.02       63.92     22.77 o
   0  10   7        7.60       10.26     13.73 o
   2  10   7        0.04        0.00     12.78 o
   4  10   7      196.69      247.24     21.74 o
   6  10   7        0.26       21.88     24.13 o
 -30   0   8       47.86       48.34     16.97 o
 -28   0   8       10.80        7.50     14.81 o
 -26   0   8      100.96      100.79     16.37 o
 -24   0   8      573.41      738.23     29.95 o
 -22   0   8       95.70      135.02     15.26 o
 -20   0   8      749.56      722.49     27.61 o
 -18   0   8       34.28        0.00      9.21 o
 -16   0   8      924.74      901.90     29.87 o
 -14   0   8      665.81      720.45     21.34 o
 -12   0   8     1266.44     1211.74     23.84 o
 -10   0   8     6328.38     6395.51    106.56 o
  -8   0   8      361.21      368.00     10.76 o
  -6   0   8        6.68        6.19      3.26 o
  -4   0   8     4830.46     4627.05     60.48 o
  -2   0   8    16653.74    15801.78    182.88 o
   0   0   8     5923.66     5345.47     59.09 o
   2   0   8    13093.41    13729.37    136.80 o
   4   0   8      522.02      626.81     10.52 o
   6   0   8    20042.12    20463.59    203.29 o
   8   0   8     7392.59     8031.04    115.56 o
  10   0   8      640.80      752.02     15.34 o
  12   0   8       64.45       52.81      5.19 o
  14   0   8      233.87      239.57      9.30 o
  16   0   8     1881.09     1864.51     35.64 o
  18   0   8      936.58      857.88     21.25 o
  20   0   8      271.80      292.85     13.37 o
  22   0   8     1459.65     1421.42     56.66 o
  24   0   8       40.60      138.85     20.07 o
  26   0   8     1065.51     1165.06     54.10 o
  28   0   8      219.56      237.25     29.86 o
 -29   1   8       13.90        7.53     11.00 o
 -27   1   8       80.52      102.09     14.03 o
 -25   1   8       30.88       11.75     10.31 o
 -23   1   8      200.20      170.70     13.57 o
 -21   1   8       91.74      184.23     13.58 o
 -19   1   8     1876.64     1827.71     30.50 o
 -17   1   8      239.67      236.86      9.23 o
 -15   1   8      259.54      199.99      7.88 o
 -13   1   8      116.13      103.17      5.96 o
 -11   1   8      370.82      411.97      9.46 o
  -9   1   8       52.23       89.29      4.75 o
  -7   1   8     4587.83     4732.90     47.81 o
  -5   1   8      656.55      781.00     10.33 o
  -3   1   8     1821.37     1713.24     16.73 o
  -1   1   8      841.70      799.11      8.68 o
   1   1   8       38.93       31.22      2.20 o
   3   1   8     6847.06     7635.78     63.47 o
   5   1   8     9681.00     9792.59     77.78 o
   7   1   8    11152.07    12333.16    116.63 o
   9   1   8    10150.49    10844.66     98.21 o
  11   1   8     2137.69     2113.13     25.65 o
  13   1   8      145.08       75.90      4.41 o
  15   1   8      485.27      571.21     13.91 o
  17   1   8       28.59       42.55      4.58 o
  19   1   8     1199.03     1077.65     21.02 o
  21   1   8      175.60      183.30     10.27 o
  23   1   8        4.58        8.26      9.55 o
  25   1   8        6.21       10.90     10.95 o
  27   1   8       35.95      100.61     26.73 o
  29   1   8       31.79       26.84     14.77 o
 -28   2   8        0.71        0.00     11.59 o
 -26   2   8       24.65        7.27     11.00 o
 -24   2   8      321.33      392.60     19.37 o
 -22   2   8      148.84      170.77     13.74 o
 -20   2   8      648.64      656.60     22.63 o
 -18   2   8     3687.06     3743.21     54.69 o
 -16   2   8      104.35      120.62      7.36 o
 -14   2   8      532.02      537.76     13.50 o
 -12   2   8      767.71      894.45     16.70 o
 -10   2   8      450.89      520.91      9.77 o
  -8   2   8     1467.11     1648.08     20.69 o
  -6   2   8      891.72      946.96     12.58 o
  -4   2   8     1745.24     1720.93     20.09 o
  -2   2   8       32.38       53.45      3.45 o
   0   2   8     2632.84     2679.39     25.44 o
   2   2   8     7756.06     7732.98     70.78 o
   4   2   8     1071.81      852.55      8.47 o
   6   2   8    10434.38    11613.77    104.98 o
   8   2   8      312.02      317.14      6.19 o
  10   2   8     1039.66      991.32     16.07 o
  12   2   8      290.06      297.05     10.42 o
  14   2   8      116.56      134.04      7.90 o
  16   2   8      227.76      236.63     13.30 o
  18   2   8     1077.58     1079.33     38.20 o
  20   2   8      133.87      124.73     23.92 o
  22   2   8       60.56       83.79     21.99 o
  24   2   8       71.87       83.15     24.08 o
  26   2   8       18.09        6.99     12.12 o
  28   2   8        0.03        0.00     11.91 o
 -29   3   8        2.10        1.70     12.04 o
 -27   3   8       61.53       55.75     12.92 o
 -25   3   8       85.75       70.22     12.16 o
 -23   3   8      209.69      221.99     15.54 o
 -21   3   8      836.96      673.61     23.01 o
 -19   3   8       33.78       10.12      8.30 o
 -17   3   8     1812.92     1509.31     33.41 o
 -15   3   8      191.82      203.54      8.07 o
 -13   3   8      127.26      127.48      7.29 o
 -11   3   8     1056.02      978.89     18.55 o
  -9   3   8       35.49       61.58      4.94 o
  -7   3   8      318.53      448.06      9.92 o
  -5   3   8     2040.49     1894.78     25.66 o
  -3   3   8      251.82      232.60      7.09 o
  -1   3   8     1738.98     1724.35     21.72 o
   1   3   8     1036.24      960.01     12.46 o
   3   3   8     5709.54     5792.85     81.53 o
   5   3   8      483.65      453.46      8.53 o
   7   3   8      303.07      438.04      8.79 o
   9   3   8     3555.10     3289.87     32.90 o
  11   3   8       52.06       67.57      3.38 o
  13   3   8      462.09      442.10     13.14 o
  15   3   8       68.91       76.60      7.79 o
  17   3   8      721.25      696.16     31.70 o
  19   3   8      438.33      381.88     38.20 o
  21   3   8     1755.69     1660.75     75.28 o
  23   3   8       87.95       58.43     25.04 o
  25   3   8       15.05        0.00     21.67 o
  27   3   8        1.11        0.00     23.12 o
 -28   4   8       43.20       33.83     19.44 o
 -26   4   8       11.65       18.01     15.56 o
 -24   4   8       30.33       51.40     12.27 o
 -22   4   8        0.05        0.00     13.54 o
 -20   4   8       23.97        8.16     10.43 o
 -18   4   8      564.04      552.31     18.98 o
 -16   4   8        0.93        0.00      9.04 o
 -14   4   8      784.30      846.04     16.19 o
 -12   4   8       91.13       89.70      6.27 o
 -10   4   8      243.64      275.09      8.94 o
  -8   4   8      104.25       95.84      7.85 o
  -6   4   8     3046.15     2756.79     38.21 o
  -4   4   8        1.67        3.30      4.36 o
  -2   4   8     3809.10     3543.12     42.86 o
   0   4   8      485.81      420.83     10.33 o
   2   4   8      434.56      352.65      7.98 o
   4   4   8      564.79      592.54      9.33 o
   6   4   8      452.80      426.16     11.12 o
   8   4   8     2146.00     2232.01     26.62 o
  10   4   8      312.79      299.60      8.87 o
  12   4   8       60.30       46.42      4.61 o
  14   4   8      105.96      111.56      8.46 o
  16   4   8      320.11      265.40     12.61 o
  18   4   8      651.00      683.20     33.60 o
  20   4   8       64.51       49.28     26.49 o
  22   4   8       41.88       39.01     25.52 o
  24   4   8       34.58       32.59     26.49 o
  26   4   8       41.95        0.80     26.00 o
 -25   5   8       18.56       25.81     18.55 o
 -23   5   8        4.10        0.81     13.05 o
 -21   5   8       23.61        5.25     10.72 o
 -19   5   8        2.11       36.45     10.33 o
 -17   5   8      239.30      256.25     15.64 o
 -15   5   8      221.34      211.35     14.63 o
 -13   5   8       97.41       69.15      8.46 o
 -11   5   8      460.30      438.84     14.72 o
  -9   5   8      190.38      225.52      9.78 o
  -7   5   8       13.81       10.10      5.50 o
  -5   5   8       77.64       68.14      6.41 o
  -3   5   8       51.99       31.14      5.67 o
  -1   5   8      587.09      570.41     14.06 o
   1   5   8      341.85      312.04      9.42 o
   3   5   8      431.16      524.69     14.69 o
   5   5   8       29.12       29.58      4.07 o
   7   5   8        1.97        0.00      5.82 o
   9   5   8      649.80      626.86     14.18 o
  11   5   8      154.28      111.24      8.40 o
  13   5   8      143.03      151.66      7.82 o
  15   5   8      133.41      143.47     10.35 o
  17   5   8        0.05        0.00      6.61 o
  19   5   8      278.70      276.70     13.64 o
  21   5   8        3.16        9.74     11.60 o
  23   5   8        3.48        0.00      9.83 o
  25   5   8       59.20       12.52     28.09 o
 -24   6   8       16.75        8.77     12.96 o
 -22   6   8       36.01       12.85     11.92 o
 -20   6   8        2.87       11.14     11.63 o
 -18   6   8       20.10        1.18      9.74 o
 -16   6   8      417.25      381.45     18.73 o
 -14   6   8      913.37      869.87     25.84 o
 -12   6   8      702.72      656.30     22.34 o
 -10   6   8        5.36        0.00      6.30 o
  -8   6   8        2.21        0.00      6.21 o
  -6   6   8       52.44       62.68      9.56 o
  -4   6   8     2983.01     2870.24     42.62 o
  -2   6   8     2275.45     2224.52     35.20 o
   0   6   8      254.09      264.99     11.21 o
   2   6   8       36.95       61.53      6.78 o
   4   6   8        8.97       14.18      5.16 o
   6   6   8      331.89      343.69     14.02 o
   8   6   8      422.36      449.96     14.11 o
  10   6   8      132.52      135.47     10.99 o
  12   6   8       86.46       93.67     10.09 o
  14   6   8        8.46        0.00      8.61 o
  16   6   8       54.47       52.12      8.65 o
  18   6   8        8.53       14.20      7.82 o
  20   6   8       62.09       71.61     13.02 o
  22   6   8        8.12       31.11      9.39 o
  24   6   8       16.01       16.92     13.09 o
 -21   7   8        7.06        8.29     13.64 o
 -19   7   8        5.27        0.00     12.35 o
 -17   7   8       34.49       12.68     11.24 o
 -15   7   8      148.72      146.25     14.70 o
 -13   7   8       37.03       36.33     11.72 o
 -11   7   8      302.85      286.93     14.21 o
  -9   7   8      220.27      216.82     12.58 o
  -7   7   8        3.01        0.00      8.14 o
  -5   7   8       95.97       73.70      9.29 o
  -3   7   8       51.70       55.50      9.24 o
  -1   7   8      297.44      298.05     13.21 o
   1   7   8      220.61      188.08     11.35 o
   3   7   8       32.13       27.04      9.71 o
   5   7   8        6.01        4.41      8.93 o
   7   7   8     1303.09     1430.20     29.82 o
   9   7   8       21.00       22.76      9.17 o
  11   7   8       18.05        1.93      9.54 o
  13   7   8       81.52       60.60     11.44 o
  15   7   8       39.77       50.85     11.44 o
  17   7   8        2.11        0.00      8.66 o
  19   7   8       10.53       19.71      9.27 o
  21   7   8        4.86        8.61      8.81 o
 -18   8   8       12.60       15.39     14.75 o
 -16   8   8       29.40        6.57     13.67 o
 -14   8   8       26.97       15.06     12.46 o
 -12   8   8       12.55        0.00     11.67 o
 -10   8   8        0.73        0.00     10.91 o
  -8   8   8       10.41        0.00     11.30 o
  -6   8   8        4.71        2.83     17.77 o
  -4   8   8        0.86        0.00     10.45 o
  -2   8   8      101.12      103.25     11.73 o
   0   8   8        0.22        0.00      8.25 o
   2   8   8      197.21      256.12     16.39 o
   4   8   8      456.53      495.11     19.75 o
   6   8   8        5.17       18.80     11.39 o
   8   8   8       44.33       39.89     12.01 o
  10   8   8       22.98       37.39     11.54 o
  12   8   8        5.44        8.98     11.38 o
  14   8   8       55.80       59.30     13.46 o
  16   8   8        4.88        1.00     11.38 o
  18   8   8       24.81       33.44     13.28 o
 -13   9   8        0.44        0.00     13.08 o
 -11   9   8       12.16        0.00     14.39 o
  -9   9   8        1.03        0.00     13.72 o
  -7   9   8       10.05        0.00     15.17 o
  -5   9   8       21.60       26.79     16.27 o
  -3   9   8       23.42       34.12     16.71 o
  -1   9   8        0.98        1.93     13.02 o
   1   9   8        1.48        0.85     12.48 o
   3   9   8       34.57       62.00     14.16 o
   5   9   8      200.34      236.00     16.68 o
   7   9   8        8.33        2.35     12.16 o
   9   9   8       12.97       13.80     14.33 o
  11   9   8       57.61       42.79     17.81 o
  13   9   8        0.38        0.00     13.30 o
  -6  10   8       14.32        3.07     17.20 o
  -4  10   8       29.59       11.10     17.78 o
  -2  10   8        0.22        0.00     14.82 o
   0  10   8       10.19       14.19     14.49 o
   2  10   8        1.35        1.19     14.65 o
   4  10   8       67.75      116.18     19.09 o
 -29   1   9       10.27        0.00     11.32 o
 -27   1   9       65.91       42.01     13.25 o
 -25   1   9       31.39       13.44      9.08 o
 -23   1   9      164.41      133.70     11.40 o
 -21   1   9        7.10        0.00     12.54 o
 -19   1   9     1093.13     1031.44     21.64 o
 -17   1   9     3907.44     3620.34     48.79 o
 -15   1   9       77.33       56.75      5.84 o
 -13   1   9       23.41       13.40      4.71 o
 -11   1   9      575.35      519.75     10.78 o
  -9   1   9      242.70      273.82      8.37 o
  -7   1   9      763.38      951.28     13.86 o
  -5   1   9     1092.07     1210.81     16.13 o
  -3   1   9     1779.75     1948.47     21.65 o
  -1   1   9     1062.20     1133.99     12.44 o
   1   1   9     2615.78     2726.96     23.52 o
   3   1   9     2953.05     2967.08     27.75 o
   5   1   9    24718.58    27547.52    205.98 o
   7   1   9      345.62      248.35      6.02 o
   9   1   9     1519.57     1422.96     16.02 o
  11   1   9      445.82      567.61      9.87 o
  13   1   9     1566.81     1576.50     21.85 o
  15   1   9      413.32      437.70      8.94 o
  17   1   9      337.38      335.71      9.65 o
  19   1   9      918.12      942.23     22.48 o
  21   1   9      216.28      181.54     13.57 o
  23   1   9      166.93      128.81     13.04 o
  25   1   9      137.52      155.68     16.53 o
  27   1   9      164.09      238.36     19.01 o
  29   1   9        3.54        0.00     13.69 o
 -28   2   9        0.21        0.00     11.89 o
 -26   2   9       36.71       40.66     12.32 o
 -24   2   9      164.54      135.31     14.03 o
 -22   2   9        9.28       15.83     10.25 o
 -20   2   9       20.00       55.76     11.12 o
 -18   2   9      867.36     1018.96     24.45 o
 -16   2   9      668.61      720.97     18.29 o
 -14   2   9        3.09        0.00      4.29 o
 -12   2   9      472.39      549.85     11.46 o
 -10   2   9     1551.62     1725.11     22.14 o
  -8   2   9     2204.06     2199.42     24.88 o
  -6   2   9     1156.13     1254.37     15.69 o
  -4   2   9     7711.76     7864.26     86.95 o
  -2   2   9      104.74      126.02      5.05 o
   0   2   9      413.71      350.97      6.15 o
   2   2   9    10046.13    10328.43     85.30 o
   4   2   9     6947.88     6938.35     55.76 o
   6   2   9     1264.19     1228.61     14.07 o
   8   2   9     1320.51     1287.54     15.14 o
  10   2   9      922.87      923.14     13.89 o
  12   2   9     1376.93     1497.79     20.69 o
  14   2   9      196.60      225.05      8.99 o
  16   2   9       17.01       23.89      8.57 o
  18   2   9     1879.91     1610.51     67.42 o
  20   2   9      411.06      365.99     32.43 o
  22   2   9        3.84        0.00     18.14 o
  24   2   9       39.80       43.34     22.47 o
  26   2   9      147.24      201.90     15.99 o
  28   2   9        2.63        0.00     12.14 o
 -27   3   9        0.00        0.00     10.96 o
 -25   3   9        4.93        5.86     10.77 o
 -23   3   9      193.28      189.83     15.52 o
 -21   3   9        3.57        4.10     10.14 o
 -19   3   9      111.33      181.80     11.93 o
 -17   3   9        0.08        0.00      7.18 o
 -15   3   9      436.67      503.69     13.35 o
 -13   3   9      348.44      305.54      9.42 o
 -11   3   9       74.90      107.16      6.05 o
  -9   3   9      258.39      333.04      9.25 o
  -7   3   9      820.80      868.04     14.31 o
  -5   3   9     2127.57     2634.18     36.43 o
  -3   3   9     2116.61     2147.65     28.10 o
  -1   3   9      123.78      133.84      5.48 o
   1   3   9     1648.26     1678.22     19.19 o
   3   3   9      868.91      963.03     14.61 o
   5   3   9     5764.24     6100.13     60.88 o
   7   3   9      340.65      349.79      9.12 o
   9   3   9     1086.18     1159.85     14.92 o
  11   3   9       64.69       72.07      4.21 o
  13   3   9      156.86      124.02      7.16 o
  15   3   9      755.79      865.46     19.94 o
  17   3   9      755.27      775.48     47.67 o
  19   3   9     1018.24     1024.61     57.15 o
  21   3   9      204.79      220.24     30.82 o
  23   3   9       20.81        1.77     22.47 o
  25   3   9      160.83      199.53     33.07 o
  27   3   9       24.09        8.67     25.84 o
 -26   4   9        4.89        0.00     10.79 o
 -24   4   9      143.37      104.83     13.97 o
 -22   4   9        1.33        0.00      9.17 o
 -20   4   9       32.04       69.53     12.16 o
 -18   4   9      635.70      527.78     18.76 o
 -16   4   9       26.70       21.94      8.79 o
 -14   4   9      561.93      514.42     15.31 o
 -12   4   9        9.69       15.14      5.58 o
 -10   4   9        0.31        0.00      5.88 o
  -8   4   9     1071.84     1073.92     22.11 o
  -6   4   9     1247.07     1423.48     26.71 o
  -4   4   9      415.69      407.02      9.52 o
  -2   4   9        1.26        3.43      3.64 o
   0   4   9     1956.75     1991.73     27.43 o
   2   4   9     1192.80     1157.72     21.34 o
   4   4   9     1521.71     1689.75     19.36 o
   6   4   9      288.35      297.20      9.73 o
   8   4   9       82.20       54.80      8.01 o
  10   4   9       19.93       38.06      5.29 o
  12   4   9       51.08       46.24      5.92 o
  14   4   9      120.86      127.87      5.74 o
  16   4   9        5.28        5.48      4.63 o
  18   4   9       22.60       16.39      5.73 o
  20   4   9        0.48        0.00     21.83 o
  22   4   9        0.08       23.28     23.92 o
  24   4   9        7.57        3.05     25.68 o
  26   4   9       92.39      105.62     30.98 o
 -25   5   9        0.48        1.85     11.76 o
 -23   5   9        1.69        0.00     10.59 o
 -21   5   9        5.06        0.00     17.97 o
 -19   5   9        3.40        6.38      9.56 o
 -17   5   9     1503.68     1578.01     35.64 o
 -15   5   9       11.20        0.00      9.11 o
 -13   5   9       41.65       46.56      8.38 o
 -11   5   9       80.92       78.56      9.04 o
  -9   5   9       26.94       16.62      7.29 o
  -7   5   9      180.58      171.51      8.64 o
  -5   5   9     1211.46     1122.15     20.37 o
  -3   5   9      330.61      339.75      9.93 o
  -1   5   9       98.50       90.76      7.53 o
   1   5   9       13.76       29.94      5.30 o
   3   5   9      187.02      172.92     14.50 o
   5   5   9       49.59       47.64      4.23 o
   7   5   9      812.60      971.99     18.87 o
   9   5   9      108.78      116.21      8.03 o
  11   5   9        1.96        0.00      6.14 o
  13   5   9      118.68      155.91     10.25 o
  15   5   9     1368.51     1401.65     29.72 o
  17   5   9       73.78       78.51     10.24 o
  19   5   9      164.56      184.40     10.08 o
  21   5   9       13.17        6.18     10.57 o
  23   5   9       90.55      126.78     13.79 o
  25   5   9       14.74        0.00     26.00 o
 -24   6   9        6.93       22.87     13.72 o
 -22   6   9       35.78       56.57     17.43 o
 -20   6   9        0.78       28.40     12.34 o
 -18   6   9       60.63       32.19     11.15 o
 -16   6   9       10.01        0.00     10.37 o
 -14   6   9       79.00      102.47     12.82 o
 -12   6   9       40.94       43.91     11.07 o
 -10   6   9      108.11      107.31     10.60 o
  -8   6   9       16.79       19.80      7.26 o
  -6   6   9      588.42      433.17     24.89 o
  -4   6   9      437.43      459.77     33.93 o
  -2   6   9      544.63      597.16     17.81 o
   0   6   9      184.69      236.70     11.60 o
   2   6   9      180.55      229.81      9.70 o
   4   6   9        0.55        7.54      5.46 o
   6   6   9      548.38      525.90     18.81 o
   8   6   9       62.88       44.93      9.18 o
  10   6   9      125.42       84.52     10.41 o
  12   6   9        0.90        0.00      7.99 o
  14   6   9        0.77        4.18      9.80 o
  16   6   9      115.98      124.23     11.51 o
  18   6   9       75.37       83.09     10.59 o
  20   6   9      159.76      153.60     12.29 o
  22   6   9        0.96        0.00      9.26 o
 -21   7   9       16.64        1.97     13.33 o
 -19   7   9        3.19        0.00     12.27 o
 -17   7   9        2.33        8.31     11.37 o
 -15   7   9      154.42      195.12     22.50 o
 -13   7   9       77.20      117.35     16.06 o
 -11   7   9        5.71        0.00     10.64 o
  -9   7   9       34.24       30.33     10.10 o
  -7   7   9      108.77      114.38     12.58 o
  -5   7   9       72.98       82.02      9.18 o
  -3   7   9        9.18       12.59      8.23 o
  -1   7   9       18.05       27.82      7.56 o
   1   7   9       80.18       61.13     11.09 o
   3   7   9       14.52        8.30     10.26 o
   5   7   9      117.13      141.08     11.97 o
   7   7   9      545.78      614.51     21.16 o
   9   7   9      155.40      159.10     14.45 o
  11   7   9       57.28       33.57     12.01 o
  13   7   9       64.71       56.87     11.44 o
  15   7   9      215.98      223.77     15.35 o
  17   7   9       12.60       20.32     10.70 o
  19   7   9       74.72       84.48     14.16 o
  21   7   9        5.33       15.58     14.34 o
 -18   8   9        0.26        8.11     13.97 o
 -16   8   9       39.99       32.69     13.43 o
 -14   8   9       32.97       25.28     12.56 o
 -12   8   9        5.09        0.00     12.89 o
 -10   8   9       33.90        3.98     11.88 o
  -8   8   9        0.53        0.00     11.44 o
  -6   8   9       59.82       46.99     15.01 o
  -4   8   9        4.41        0.00     13.94 o
  -2   8   9       26.86       27.16     12.53 o
   0   8   9        2.09        0.00     11.48 o
   2   8   9      152.29      188.66     22.77 o
   4   8   9       61.51       58.78     11.84 o
   6   8   9      178.89      195.38     14.54 o
   8   8   9      255.19      281.61     17.53 o
  10   8   9       11.74       11.81     14.51 o
  12   8   9        1.17        0.00     12.90 o
  14   8   9        2.04        0.00     10.89 o
  16   8   9        3.06       10.55     11.97 o
 -13   9   9        1.05        0.00     19.15 o
 -11   9   9        1.54        0.00     14.72 o
  -9   9   9        1.00        3.27     14.76 o
  -7   9   9        2.38        0.00     22.56 o
  -5   9   9       17.47       39.96     17.51 o
  -3   9   9       35.61       24.14     16.39 o
  -1   9   9        5.61        8.40     13.24 o
   1   9   9        1.19       10.44     13.70 o
   3   9   9      203.45      193.41     15.55 o
   5   9   9        3.46        3.40     12.16 o
   7   9   9        2.65        0.00     12.43 o
   9   9   9       90.70       85.28     18.13 o
  11   9   9       48.43       25.47     16.36 o
  13   9   9        2.12        0.00     15.58 o
  -4  10   9        1.06        3.66     17.82 o
  -2  10   9        8.11       10.31     15.40 o
   0  10   9       48.39       77.87     19.81 o
   2  10   9        0.45        5.35     14.57 o
 -28   0  10       47.69       30.71     15.89 o
 -26   0  10      109.81      117.39     17.96 o
 -24   0  10      107.02       42.36     14.47 o
 -22   0  10      345.92      346.37     47.76 o
 -20   0  10      392.39      422.74     22.73 o
 -18   0  10       13.97        0.00      8.34 o
 -16   0  10       13.94        4.01      7.65 o
 -14   0  10      335.06      292.56     13.59 o
 -12   0  10      458.41      447.37     15.65 o
 -10   0  10      667.98      570.03     17.47 o
  -8   0  10    16298.96    15931.34    263.29 o
  -6   0  10     3499.16     3568.80     55.59 o
  -4   0  10    12443.56    13023.66    184.61 o
  -2   0  10    26438.91    27342.16    342.61 o
   0   0  10     1806.78     1739.32     23.95 o
   2   0  10       68.75       45.35      5.22 o
   4   0  10       84.27       77.40      6.26 o
   6   0  10      399.65      565.80      9.76 o
   8   0  10     1113.03      938.58     16.03 o
  10   0  10     2988.77     3466.80     61.61 o
  12   0  10     2192.82     2365.74     44.14 o
  14   0  10     1165.76     1175.60     25.52 o
  16   0  10     2803.30     2606.12     48.74 o
  18   0  10      541.26      532.54     16.42 o
  20   0  10     2235.85     2275.39     79.94 o
  22   0  10       33.55       12.68     14.61 o
  24   0  10        0.74        3.21     14.45 o
  26   0  10        0.69        0.48     17.02 o
  28   0  10        0.27        0.00     18.94 o
 -29   1  10        0.72        0.00     10.66 o
 -27   1  10        0.24        0.00      9.89 o
 -25   1  10       15.77       29.49     10.14 o
 -23   1  10       19.58       11.80      8.90 o
 -21   1  10      308.37      255.19     14.94 o
 -19   1  10      296.61      260.25     11.96 o
 -17   1  10       15.58       22.89     12.49 o
 -15   1  10        1.25        2.14      5.00 o
 -13   1  10      337.95      360.49     12.08 o
 -11   1  10     1022.78      877.41     16.16 o
  -9   1  10     1109.32     1157.27     19.21 o
  -7   1  10     1432.59     1459.03     20.59 o
  -5   1  10     7348.04     7363.18     75.96 o
  -3   1  10      967.89      935.30     11.78 o
  -1   1  10        4.28        8.09      2.43 o
   1   1  10     4434.89     4175.85     34.79 o
   3   1  10     8410.94     8122.72     72.47 o
   5   1  10     4690.15     4948.18     40.75 o
   7   1  10        0.51        3.76      2.26 o
   9   1  10     2678.59     2967.14     31.33 o
  11   1  10     1596.42     1636.11     19.84 o
  13   1  10     1197.27     1213.47     18.23 o
  15   1  10     1463.42     1513.14     21.82 o
  17   1  10      194.60      186.08      7.09 o
  19   1  10     3534.76     3486.54     54.44 o
  21   1  10      547.78      575.36     23.92 o
  23   1  10        3.96        0.00      9.26 o
  25   1  10       11.10       16.44     18.62 o
  27   1  10       94.66       83.52     15.12 o
 -28   2  10       15.35       20.01     11.08 o
 -26   2  10       27.23       21.19     10.83 o
 -24   2  10       58.75       68.22     12.85 o
 -22   2  10       98.20      106.81     13.08 o
 -20   2  10      633.42      714.27     24.00 o
 -18   2  10      439.97      388.93     15.51 o
 -16   2  10       70.89      127.08      7.65 o
 -14   2  10      566.14      568.32     12.34 o
 -12   2  10      152.14      171.27      7.04 o
 -10   2  10      306.78      295.92      8.63 o
  -8   2  10       15.82       39.87      4.71 o
  -6   2  10     1754.63     2103.54     25.17 o
  -4   2  10    11213.22    12726.48    137.94 o
  -2   2  10      812.65      800.81     12.65 o
   0   2  10      274.84      348.26      7.04 o
   2   2  10     1593.88     1612.49     16.35 o
   4   2  10    15810.64    16449.50    128.37 o
   6   2  10     4056.84     3957.38     38.73 o
   8   2  10      995.68     1171.42     14.49 o
  10   2  10      795.84      838.38     12.73 o
  12   2  10       66.04       86.55      4.29 o
  14   2  10      326.33      313.81      6.85 o
  16   2  10       45.39       46.91      5.30 o
  18   2  10      492.26      456.59     17.47 o
  20   2  10        0.94        9.47     18.46 o
  22   2  10       12.74        8.83     19.26 o
  24   2  10        5.66        6.26     21.67 o
  26   2  10       17.70        0.00     13.56 o
  28   2  10      157.57      224.77     21.91 o
 -27   3  10        9.66       26.02     12.61 o
 -25   3  10       75.34       39.40     19.05 o
 -23   3  10      296.16      325.93     18.91 o
 -21   3  10      510.67      404.75     22.80 o
 -19   3  10      135.89      113.45     11.58 o
 -17   3  10      302.03      260.17     13.65 o
 -15   3  10      882.88      895.31     20.83 o
 -13   3  10       28.06       42.12      5.93 o
 -11   3  10     1073.08     1110.30     19.53 o
  -9   3  10        1.78        0.00      4.04 o
  -7   3  10     1079.19     1106.18     19.60 o
  -5   3  10      310.95      352.65     10.22 o
  -3   3  10      469.25      530.98     12.28 o
  -1   3  10      688.08      749.01     18.80 o
   1   3  10       77.58       69.03      5.32 o
   3   3  10     1412.15     1332.63     17.20 o
   5   3  10        0.38        0.00      4.09 o
   7   3  10     7717.89     7361.72     77.12 o
   9   3  10     1196.27     1200.22     15.49 o
  11   3  10       34.39       48.43      4.31 o
  13   3  10       76.25       67.63      4.56 o
  15   3  10       12.68        2.15      4.22 o
  17   3  10     2772.98     2645.23    101.77 o
  19   3  10      497.52      511.42     40.13 o
  21   3  10       40.06        7.06     21.83 o
  23   3  10       69.51       13.64     23.44 o
  25   3  10       53.55       52.17     26.33 o
  27   3  10       31.44        0.00     25.20 o
 -26   4  10       29.83       21.98     16.46 o
 -24   4  10      102.70       83.53     13.54 o
 -22   4  10        3.35        1.59     11.02 o
 -20   4  10       47.27       85.49     13.39 o
 -18   4  10      198.29      203.37     19.62 o
 -16   4  10       63.97       69.18      9.99 o
 -14   4  10      427.90      407.70     12.54 o
 -12   4  10      331.80      337.81     11.19 o
 -10   4  10      233.74      282.09      9.91 o
  -8   4  10        4.19        5.88      8.74 o
  -6   4  10        4.56       20.68      5.99 o
  -4   4  10     1731.92     1744.10     27.64 o
  -2   4  10        8.67       18.92      4.58 o
   0   4  10     1099.55      924.11     17.24 o
   2   4  10      136.02      133.06      6.09 o
   4   4  10     2335.31     2367.29     37.62 o
   6   4  10        9.47        0.00      4.89 o
   8   4  10        3.96        1.67      7.02 o
  10   4  10      132.52      111.45      5.88 o
  12   4  10      137.97      171.11      7.16 o
  14   4  10        1.64        0.00      3.69 o
  16   4  10      410.86      365.17      9.01 o
  18   4  10        4.10        5.89      7.91 o
  20   4  10        0.87        0.00     22.47 o
  22   4  10        8.52       46.07     27.61 o
  24   4  10       23.73       37.08     27.13 o
  26   4  10       21.50        2.41     27.45 o
 -25   5  10       15.96        0.00     12.36 o
 -23   5  10        7.68        5.44     11.62 o
 -21   5  10       38.15        5.33     11.41 o
 -19   5  10       94.03       99.11     14.45 o
 -17   5  10       82.56      111.66     12.81 o
 -15   5  10        6.41        0.00      9.17 o
 -13   5  10      339.01      283.67     15.26 o
 -11   5  10       49.15       74.64      8.92 o
  -9   5  10      643.20      520.97     16.35 o
  -7   5  10        0.94       11.03     11.40 o
  -5   5  10      204.14      187.65      7.99 o
  -3   5  10      590.21      501.64     11.71 o
  -1   5  10      447.32      419.04     10.63 o
   1   5  10       97.83       65.81      6.40 o
   3   5  10      462.63      356.46     12.17 o
   5   5  10      458.73      495.62     12.30 o
   7   5  10       50.43       33.46      7.16 o
   9   5  10      178.47      162.64      9.05 o
  11   5  10     1148.40     1047.48     27.83 o
  13   5  10      385.95      422.72     17.59 o
  15   5  10       92.34       90.44      9.91 o
  17   5  10       91.41       59.93      8.70 o
  19   5  10      125.89      156.52     10.34 o
  21   5  10      134.49      165.99     10.76 o
  23   5  10      191.20      197.41     17.59 o
  25   5  10        5.67        0.00     27.29 o
 -22   6  10        2.94        0.00     12.55 o
 -20   6  10       31.26       25.11     12.88 o
 -18   6  10        0.43        0.00     10.40 o
 -16   6  10       10.03        0.49     13.44 o
 -14   6  10        1.36        4.50     10.16 o
 -12   6  10       79.81       71.90     13.41 o
 -10   6  10       20.46       23.72     10.38 o
  -8   6  10      171.47      105.66      8.80 o
  -6   6  10      618.50      523.79     16.57 o
  -4   6  10      339.02      392.72     15.23 o
  -2   6  10     3213.25     3448.34     46.75 o
   0   6  10     3880.89     3572.07     47.13 o
   2   6  10      634.44      556.51     17.09 o
   4   6  10     1433.65     1545.47     27.06 o
   6   6  10       57.66       55.48     12.79 o
   8   6  10        1.15        0.00      7.78 o
  10   6  10      360.72      383.44     16.69 o
  12   6  10      165.95      167.10     13.99 o
  14   6  10      182.07      187.54     13.35 o
  16   6  10       28.88       11.67      9.03 o
  18   6  10        3.94        0.00      9.13 o
  20   6  10        5.67        7.64     11.68 o
  22   6  10      148.69      199.96     14.23 o
 -21   7  10       30.64       40.15     15.61 o
 -19   7  10        0.00        0.00     17.50 o
 -17   7  10        0.71        0.00     10.94 o
 -15   7  10      110.88      104.56     14.03 o
 -13   7  10      153.83      159.36     15.09 o
 -11   7  10       76.17       75.42     14.99 o
  -9   7  10        1.25        0.00     10.58 o
  -7   7  10      108.32       84.35     13.44 o
  -5   7  10       51.92       40.37     11.87 o
  -3   7  10      893.67      880.54     25.68 o
  -1   7  10      332.99      356.99     19.46 o
   1   7  10      289.45      349.00     17.06 o
   3   7  10      260.19      311.16     16.28 o
   5   7  10       30.95       39.38     11.06 o
   7   7  10      271.45      291.42     15.25 o
   9   7  10       81.83       93.75     12.40 o
  11   7  10        2.00       12.13     11.41 o
  13   7  10       29.62       16.36     13.54 o
  15   7  10        6.63        0.00     17.04 o
  17   7  10       18.28        0.20     10.14 o
  19   7  10        0.35        0.00     10.21 o
 -16   8  10       43.43       57.15     13.62 o
 -14   8  10        6.20        0.00     12.00 o
 -12   8  10       43.56       45.57     13.62 o
 -10   8  10        3.47        0.00     11.74 o
  -8   8  10        2.20        0.00     12.03 o
  -6   8  10      131.12       94.03     17.79 o
  -4   8  10       46.87       37.84     15.82 o
  -2   8  10      102.15      104.56     14.60 o
   0   8  10       10.03        0.00     10.17 o
   2   8  10      124.43      191.04     15.49 o
   4   8  10      280.14      340.54     18.65 o
   6   8  10       31.37       34.95     15.39 o
   8   8  10       32.49       35.82     12.03 o
  10   8  10       10.83       10.96     12.33 o
  12   8  10       11.14        9.53     14.03 o
  14   8  10        0.59        0.00     13.10 o
  16   8  10        1.09       11.78     15.29 o
 -13   9  10        3.37       13.20     20.19 o
 -11   9  10        0.00        0.00     15.23 o
  -9   9  10        2.14        2.64     20.38 o
  -7   9  10       36.55       42.67     17.36 o
  -5   9  10       41.83       61.98     18.52 o
  -3   9  10        1.79        2.79     16.08 o
  -1   9  10        5.84       12.45     13.82 o
   1   9  10       39.72       26.27     14.10 o
   3   9  10        0.15        1.54     11.85 o
   5   9  10       18.59       11.00     11.96 o
   7   9  10       90.90      116.54     15.39 o
   9   9  10        0.12       19.32     16.68 o
  11   9  10       13.20        3.15     16.28 o
 -29   1  11       12.67       18.02     13.91 o
 -27   1  11       62.33       84.47     13.76 o
 -25   1  11      153.12      205.47     14.07 o
 -23   1  11       30.95       34.24      9.97 o
 -21   1  11      100.84       87.21     15.22 o
 -19   1  11      245.94      313.65     13.42 o
 -17   1  11       29.95       24.77      7.18 o
 -15   1  11      353.00      291.63     10.72 o
 -13   1  11      166.78      173.91      7.98 o
 -11   1  11        3.43        0.00      4.28 o
  -9   1  11     1551.00     1690.71     25.79 o
  -7   1  11      592.44      523.11     11.10 o
  -5   1  11       27.39       52.50      4.74 o
  -3   1  11        9.29       11.72      3.40 o
  -1   1  11      114.15      145.02      4.34 o
   1   1  11     1288.30     1323.61     14.00 o
   3   1  11      428.32      418.50      9.94 o
   5   1  11     1779.13     2025.33     18.74 o
   7   1  11     1383.68     1259.09     16.71 o
   9   1  11       92.22      101.50      4.29 o
  11   1  11      101.81      109.16      4.60 o
  13   1  11     1088.93     1212.32     18.73 o
  15   1  11       25.12       33.42      4.65 o
  17   1  11      526.33      527.54     12.38 o
  19   1  11      227.41      242.26     15.22 o
  21   1  11      144.82      160.92     13.68 o
  23   1  11        0.06        0.00      9.95 o
  25   1  11        0.56        0.00     10.82 o
  27   1  11        4.05        4.69     13.22 o
 -28   2  11        5.62        4.44     11.29 o
 -26   2  11      277.74      326.03     19.28 o
 -24   2  11      184.50      152.60     13.35 o
 -22   2  11      145.76      143.84     12.64 o
 -20   2  11        5.33        0.00     15.53 o
 -18   2  11       93.41       87.02     13.37 o
 -16   2  11      666.68      712.36     16.37 o
 -14   2  11      680.67      692.19     15.51 o
 -12   2  11     2035.88     1923.46     29.46 o
 -10   2  11      358.92      353.82     13.20 o
  -8   2  11     6374.93     6948.42     78.54 o
  -6   2  11     1200.82     1178.13     19.97 o
  -4   2  11     6118.00     5744.12     65.69 o
  -2   2  11     5155.15     4840.15     49.29 o
   0   2  11     5993.30     6262.15     58.90 o
   2   2  11     4577.33     4302.05     39.54 o
   4   2  11    12029.14    12339.49    101.75 o
   6   2  11     6084.52     6175.58     58.36 o
   8   2  11     4072.40     4208.88     41.26 o
  10   2  11       29.79       42.12      4.14 o
  12   2  11       48.32       44.35      3.98 o
  14   2  11        4.50        7.28      3.59 o
  16   2  11     3111.47     3252.59     45.75 o
  18   2  11       88.80      103.50      7.95 o
  20   2  11      436.52      392.12     29.05 o
  22   2  11       37.59       34.34      8.72 o
  24   2  11        4.87        0.70     14.53 o
  26   2  11        4.89        0.00     11.16 o
 -27   3  11        0.19        0.00     11.49 o
 -25   3  11       99.52      139.86     15.86 o
 -23   3  11       18.04       38.63     12.80 o
 -21   3  11      576.20      705.04     30.88 o
 -19   3  11       24.39        3.15      8.80 o
 -17   3  11      138.37      168.64     12.04 o
 -15   3  11       51.59       27.71      6.10 o
 -13   3  11       18.81        2.62      5.03 o
 -11   3  11      261.63      307.29      9.42 o
  -9   3  11      455.28      483.38     11.06 o
  -7   3  11       15.81        5.04      6.87 o
  -5   3  11       83.61       89.31      6.59 o
  -3   3  11      402.53      363.84     10.55 o
  -1   3  11        5.55        3.17      3.97 o
   1   3  11     7040.00     6949.65     65.36 o
   3   3  11      288.16      281.70      7.06 o
   5   3  11        3.64        6.45      3.84 o
   7   3  11     1956.55     2039.62     25.78 o
   9   3  11        3.52        8.15      3.78 o
  11   3  11       27.05       25.48      4.14 o
  13   3  11      434.75      422.14      9.73 o
  15   3  11      209.78      226.22     11.00 o
  17   3  11      458.54      387.41     13.25 o
  19   3  11        7.80        0.00     18.78 o
  21   3  11       45.92       30.34     23.60 o
  23   3  11        3.55        0.00     22.47 o
  25   3  11      125.29      163.57     32.43 o
  27   3  11       29.45       57.15     29.05 o
 -26   4  11        2.06        0.00     12.04 o
 -24   4  11       45.24       40.78     13.00 o
 -22   4  11       26.47       10.77     11.80 o
 -20   4  11      305.62      288.83     18.22 o
 -18   4  11       94.94       67.81     10.70 o
 -16   4  11        3.40        0.00      8.14 o
 -14   4  11      189.90      202.19      9.97 o
 -12   4  11       86.80      128.65      8.05 o
 -10   4  11       99.91      144.92      8.92 o
  -8   4  11      314.33      365.35     12.04 o
  -6   4  11     1459.30     1393.56     24.28 o
  -4   4  11      127.31      118.61      7.84 o
  -2   4  11      190.38      197.92      9.86 o
   0   4  11     1231.52     1208.09     26.64 o
   2   4  11      981.15     1038.83     18.19 o
   4   4  11       21.52        7.44      3.69 o
   6   4  11      529.04      495.27     13.41 o
   8   4  11       13.35        9.38      5.14 o
  10   4  11       51.80       60.27      5.21 o
  12   4  11        0.05        0.00      4.41 o
  14   4  11      210.12      181.69      9.56 o
  16   4  11      178.67      164.05     12.87 o
  18   4  11      206.06      200.74     13.82 o
  20   4  11        1.39        1.36      8.65 o
  22   4  11      348.41      429.23     42.70 o
  24   4  11        5.25       12.20     26.97 o
  26   4  11       52.82       21.03     29.86 o
 -25   5  11       18.62       12.80     19.00 o
 -23   5  11        8.66        6.34     11.95 o
 -21   5  11      104.84       83.69     13.85 o
 -19   5  11       14.83        0.00     11.50 o
 -17   5  11        0.52        0.00      9.72 o
 -15   5  11       87.87       36.53     13.23 o
 -13   5  11        0.26        0.00      8.34 o
 -11   5  11      282.77      259.28     12.81 o
  -9   5  11        8.74       28.06      8.04 o
  -7   5  11      382.49      336.30     12.53 o
  -5   5  11       20.47       11.78      6.94 o
  -3   5  11     1957.73     1906.70     27.18 o
  -1   5  11      159.78      160.20     10.78 o
   1   5  11      301.37      311.97     10.26 o
   3   5  11      366.37      391.25     15.28 o
   5   5  11        1.62        0.00      5.04 o
   7   5  11      102.14      111.72      8.84 o
   9   5  11       35.65       23.82      7.67 o
  11   5  11      146.86      187.18     13.35 o
  13   5  11        6.65        3.05     19.71 o
  15   5  11      192.13      210.68     29.34 o
  17   5  11       12.00        5.79     10.19 o
  19   5  11        1.90        0.78     10.04 o
  21   5  11        1.18        1.82     11.40 o
  23   5  11      136.68      140.89     15.06 o
 -22   6  11       20.22       21.64     14.03 o
 -20   6  11        1.19        6.38     12.36 o
 -18   6  11        0.07        5.05     10.64 o
 -16   6  11      208.32      244.66     19.42 o
 -14   6  11      184.13      179.04     14.62 o
 -12   6  11       17.26        0.00     10.24 o
 -10   6  11      418.69      428.57     19.45 o
  -8   6  11       25.35       23.61      9.49 o
  -6   6  11        9.64       14.32      8.74 o
  -4   6  11     3679.07     3721.82     48.25 o
  -2   6  11      275.20      304.35     13.09 o
   0   6  11     1170.16     1226.42     22.70 o
   2   6  11      164.74      169.99     13.16 o
   4   6  11      400.82      431.99     17.68 o
   6   6  11      267.28      270.88     14.43 o
   8   6  11      125.40      107.81     10.53 o
  10   6  11       45.12       44.24     10.13 o
  12   6  11      112.15       80.93     12.35 o
  14   6  11       77.17       88.02     14.46 o
  16   6  11        7.82        0.28     11.16 o
  18   6  11       21.75        8.13     12.14 o
  20   6  11       14.10        0.79     11.97 o
  22   6  11       64.91      109.08     37.40 o
 -19   7  11       34.00       23.52     14.39 o
 -17   7  11        5.24        0.00     10.89 o
 -15   7  11       20.00       34.90     12.66 o
 -13   7  11        9.16        6.54     11.33 o
 -11   7  11      320.27      416.48     20.98 o
  -9   7  11       56.25      120.99     14.69 o
  -7   7  11        8.48        0.00      9.05 o
  -5   7  11      188.85      240.42     15.39 o
  -3   7  11       43.08       44.86      9.28 o
  -1   7  11       42.88       44.90     12.83 o
   1   7  11       43.89       58.94     11.20 o
   3   7  11        4.22        0.00     10.41 o
   5   7  11       13.72        0.00     10.27 o
   7   7  11      110.80      113.71     12.02 o
   9   7  11        0.57        0.00      8.70 o
  11   7  11      150.90      144.58     19.91 o
  13   7  11       25.13        0.00     12.75 o
  15   7  11        0.08        0.00     12.84 o
  17   7  11        4.62        0.00     13.17 o
  19   7  11       40.78       74.56     16.01 o
 -16   8  11        2.81        0.00     12.31 o
 -14   8  11        3.17       10.72     12.52 o
 -12   8  11        2.19        0.00     11.87 o
 -10   8  11        0.00        3.55     12.57 o
  -8   8  11       26.97       14.59     15.15 o
  -6   8  11        2.67       32.16     15.64 o
  -4   8  11       23.66       28.90     16.09 o
  -2   8  11      101.94      120.89     16.08 o
   0   8  11        0.09        0.00     10.53 o
   2   8  11       25.91       27.08     12.33 o
   4   8  11      269.40      287.96     18.15 o
   6   8  11       29.67       12.05     10.81 o
   8   8  11       14.45        8.14     10.62 o
  10   8  11        1.28       12.80     14.98 o
  12   8  11       19.03       46.20     16.06 o
  14   8  11        6.32       32.00     15.47 o
  16   8  11        0.45        0.00     15.22 o
 -11   9  11        7.20        0.00     16.04 o
  -9   9  11        7.36       10.69     16.37 o
  -7   9  11       49.60       46.53     18.05 o
  -5   9  11        0.70        0.00     17.09 o
  -3   9  11        1.35        2.15     13.34 o
  -1   9  11       51.24       60.47     15.61 o
   1   9  11       26.50       62.86     15.92 o
   3   9  11        8.79        0.50     11.40 o
   5   9  11        6.41        6.81     11.71 o
   7   9  11        1.63        5.38     13.21 o
   9   9  11        5.13        1.60     16.86 o
  11   9  11       16.43        8.30     22.33 o
 -28   0  12        1.52        0.00     15.18 o
 -26   0  12       35.91       66.08     17.58 o
 -24   0  12        1.55        8.66     13.64 o
 -22   0  12        0.77        0.00     15.89 o
 -20   0  12     1193.79     1120.11     39.07 o
 -18   0  12      636.37      616.11     22.45 o
 -16   0  12      861.90      826.25     25.23 o
 -14   0  12      258.23      204.62     12.72 o
 -12   0  12      133.52      141.30     10.78 o
 -10   0  12      499.17      443.32     16.35 o
  -8   0  12     7881.35     8590.29    147.51 o
  -6   0  12     4000.89     3767.93     59.38 o
  -4   0  12     7951.86     8305.56    121.09 o
  -2   0  12     2939.65     3120.50     44.05 o
   0   0  12      477.62      504.90     10.97 o
   2   0  12     7450.75     6628.59     79.64 o
   4   0  12     1313.99     1214.47     17.36 o
   6   0  12      237.38      315.85      8.52 o
   8   0  12     2614.73     2703.62     39.16 o
  10   0  12        1.61        3.01      5.25 o
  12   0  12     3894.29     4079.00     72.93 o
  14   0  12     3017.44     3230.24     59.64 o
  16   0  12     1975.85     1869.85     38.26 o
  18   0  12        0.39        2.09     12.20 o
  20   0  12      262.11      187.49     20.39 o
  22   0  12      476.10      474.34     31.46 o
  24   0  12      151.51      125.37     21.51 o
  26   0  12        6.34        8.03     18.46 o
  28   0  12        2.39        9.31     19.74 o
 -27   1  12        8.15       14.83     11.11 o
 -25   1  12        1.85        0.00     11.61 o
 -23   1  12        6.98        0.00      9.51 o
 -21   1  12       22.86       25.08      9.91 o
 -19   1  12     1171.13     1344.50     27.42 o
 -17   1  12     1434.46     1264.27     32.22 o
 -15   1  12     3284.99     3443.59     47.51 o
 -13   1  12       54.05       94.35      7.28 o
 -11   1  12       45.97       42.37      5.82 o
  -9   1  12     2168.72     2540.07     36.02 o
  -7   1  12     2941.01     3050.47     41.43 o
  -5   1  12        5.72        6.35      4.04 o
  -3   1  12     2637.39     2989.83     31.89 o
  -1   1  12     5894.08     6084.58     54.36 o
   1   1  12     4739.31     4533.28     39.84 o
   3   1  12     2617.44     2750.14     25.64 o
   5   1  12      700.42      838.88      9.96 o
   7   1  12      382.20      453.37      8.70 o
   9   1  12       56.21       61.28      6.15 o
  11   1  12        3.20        0.00      3.18 o
  13   1  12      326.12      307.13      8.97 o
  15   1  12     1315.09     1319.85     20.67 o
  17   1  12      889.13      897.87     19.18 o
  19   1  12       68.80       93.15     11.70 o
  21   1  12      451.04      477.28     21.20 o
  23   1  12      128.88      121.97     14.17 o
  25   1  12      103.13      139.92     16.12 o
  27   1  12       93.03      102.70     16.47 o
 -28   2  12       30.12       17.22     14.38 o
 -26   2  12        4.28       15.72     11.58 o
 -24   2  12        1.64        1.49     10.08 o
 -22   2  12      161.17      147.50     13.30 o
 -20   2  12       45.59       39.53     14.97 o
 -18   2  12      130.17       70.83     12.19 o
 -16   2  12      523.19      487.49     14.23 o
 -14   2  12      458.02      354.20     16.03 o
 -12   2  12      110.26      125.69      7.83 o
 -10   2  12     4565.67     4525.67     59.18 o
  -8   2  12      679.97      658.18     17.40 o
  -6   2  12      938.07     1028.10     18.61 o
  -4   2  12     1577.42     1469.21     23.42 o
  -2   2  12     2176.61     2434.91     30.11 o
   0   2  12      462.54      535.64      9.54 o
   2   2  12     7259.98     7050.17     62.55 o
   4   2  12     1506.97     1388.00     21.96 o
   6   2  12      457.58      481.01      8.32 o
   8   2  12     5658.30     5553.92     53.28 o
  10   2  12     1291.76     1184.82     18.02 o
  12   2  12       19.52       32.83      5.62 o
  14   2  12      985.23      986.12     15.30 o
  16   2  12      239.59      307.51     10.56 o
  18   2  12        2.12       10.16      8.67 o
  20   2  12        5.07       24.48      8.84 o
  22   2  12       13.59       10.28      9.32 o
  24   2  12        7.26       10.18      9.75 o
  26   2  12      157.89      214.45     18.15 o
 -27   3  12        9.03        0.84     11.67 o
 -25   3  12       11.63       23.04     11.24 o
 -23   3  12       19.88        2.96     10.26 o
 -21   3  12       10.44        2.80     10.36 o
 -19   3  12       76.73       81.96     10.25 o
 -17   3  12       22.25        0.00      7.38 o
 -15   3  12        0.08        0.00      5.76 o
 -13   3  12       22.30        0.00      5.28 o
 -11   3  12       37.08       34.25      5.34 o
  -9   3  12     1247.32     1410.53     21.20 o
  -7   3  12      912.61      929.75     18.38 o
  -5   3  12      238.42      170.54      8.48 o
  -3   3  12      115.59      158.71      8.44 o
  -1   3  12       50.46       47.98      5.61 o
   1   3  12     2176.72     2117.10     23.42 o
   3   3  12      616.94      589.31     10.63 o
   5   3  12     1310.19     1313.35     16.36 o
   7   3  12       76.59       89.02      5.22 o
   9   3  12        1.79        0.00      4.22 o
  11   3  12      100.17      120.22      8.43 o
  13   3  12       14.94        8.53      3.95 o
  15   3  12     1075.17     1060.55     19.62 o
  17   3  12      261.00      235.53     13.99 o
  19   3  12      436.87      401.46     18.92 o
  21   3  12      583.13      577.63     21.81 o
  23   3  12      218.39      262.29     35.96 o
  25   3  12       11.93       10.75     24.24 o
 -26   4  12        3.13        0.00     11.41 o
 -24   4  12       10.71       15.23     13.34 o
 -22   4  12        3.67        4.62     11.39 o
 -20   4  12       95.78       65.49     13.32 o
 -18   4  12        8.70        0.00      9.12 o
 -16   4  12      123.39      105.82     10.37 o
 -14   4  12       51.24       56.41      7.99 o
 -12   4  12      194.56      194.90      8.84 o
 -10   4  12      924.73      839.91     18.69 o
  -8   4  12     1170.13     1099.51     21.32 o
  -6   4  12      442.86      485.72     13.46 o
  -4   4  12       71.99       76.38      7.27 o
  -2   4  12      263.75      298.99     10.72 o
   0   4  12        2.15        0.00      4.76 o
   2   4  12        3.01        1.77      4.13 o
   4   4  12      310.19      304.38      8.58 o
   6   4  12       11.78       14.12      6.18 o
   8   4  12      956.64      850.85     22.63 o
  10   4  12       16.12        8.92      4.68 o
  12   4  12      392.26      459.21     11.38 o
  14   4  12        0.01        0.00      8.69 o
  16   4  12      197.56      220.75     15.40 o
  18   4  12      113.05      133.06     12.54 o
  20   4  12        8.61        0.00      9.64 o
  22   4  12       19.43        8.38      9.29 o
  24   4  12        3.16        8.19     27.29 o
 -23   5  12      116.41      159.51     17.72 o
 -21   5  12       44.26       37.80     13.75 o
 -19   5  12       66.35      118.95     15.05 o
 -17   5  12      148.87      115.89     13.09 o
 -15   5  12        3.42        0.73      9.69 o
 -13   5  12       23.61       18.81     10.18 o
 -11   5  12       43.47       21.60      7.76 o
  -9   5  12      132.28      132.76      9.59 o
  -7   5  12       37.53       28.50      7.61 o
  -5   5  12       13.90        4.38      7.27 o
  -3   5  12       87.21       44.05     16.01 o
  -1   5  12       21.28       14.18      5.11 o
   1   5  12      101.27      109.77      7.59 o
   3   5  12      986.23      973.13     22.34 o
   5   5  12      381.60      350.81     14.24 o
   7   5  12      279.64      279.02     13.52 o
   9   5  12      149.15      138.58     10.08 o
  11   5  12       59.26       28.85      8.76 o
  13   5  12       14.42       18.11     14.07 o
  15   5  12       36.96       40.06     19.35 o
  17   5  12       86.36       70.35     21.61 o
  19   5  12       91.09      119.72     13.52 o
  21   5  12        2.86        0.37     11.46 o
  23   5  12        2.25       65.49     30.82 o
 -22   6  12        4.59        0.00     13.16 o
 -20   6  12       71.39       76.79     15.34 o
 -18   6  12       26.26       20.49     11.55 o
 -16   6  12       93.07      101.71     13.32 o
 -14   6  12       94.70       89.49     13.74 o
 -12   6  12      235.03      257.10     17.00 o
 -10   6  12      281.54      318.81     15.48 o
  -8   6  12      229.56      267.04     13.08 o
  -6   6  12      561.32      487.34     17.26 o
  -4   6  12      243.64      221.31     14.48 o
  -2   6  12     1387.02     1501.17     24.33 o
   0   6  12       19.21       21.48      6.62 o
   2   6  12       49.05       23.31     10.38 o
   4   6  12        8.76        1.37      9.47 o
   6   6  12      280.89      271.20     14.87 o
   8   6  12       77.95       57.85      9.84 o
  10   6  12      258.27      276.82     13.86 o
  12   6  12        2.38        9.64     15.48 o
  14   6  12       16.07        0.00     11.93 o
  16   6  12       24.43       15.73     12.53 o
  18   6  12       11.92       34.32     13.14 o
  20   6  12       49.46       68.72     14.39 o
 -19   7  12        0.82        0.00     13.32 o
 -17   7  12        0.82        0.00     11.66 o
 -15   7  12        0.01        3.85     11.80 o
 -13   7  12       93.08       79.74     14.21 o
 -11   7  12      541.02      515.21     22.95 o
  -9   7  12      576.11      646.03     21.42 o
  -7   7  12       73.99       58.20     11.46 o
  -5   7  12        9.03        9.14      9.10 o
  -3   7  12      121.42      137.64     14.86 o
  -1   7  12        9.94       27.83     10.80 o
   1   7  12        7.25       21.44     10.74 o
   3   7  12      621.27      609.66     22.05 o
   5   7  12      145.38      156.09     13.99 o
   7   7  12       45.20       43.86     10.49 o
   9   7  12       24.97       31.75      9.98 o
  11   7  12        0.35       10.01     13.32 o
  13   7  12        0.19        0.00     12.69 o
  15   7  12        4.09        0.00     12.74 o
  17   7  12        0.14        0.00     26.60 o
  19   7  12       45.32       42.28     15.88 o
 -16   8  12       10.83        5.81     21.76 o
 -14   8  12        1.53        1.26     19.83 o
 -12   8  12       17.01       26.70     13.28 o
 -10   8  12       49.77       39.80     19.15 o
  -8   8  12       88.38       96.19     18.01 o
  -6   8  12      144.47      165.56     20.67 o
  -4   8  12        4.41       31.41     15.63 o
  -2   8  12      182.28      203.69     15.91 o
   0   8  12      138.02      170.92     14.95 o
   2   8  12       94.85      124.08     16.13 o
   4   8  12       26.89       20.84     11.98 o
   6   8  12        0.10        0.00     10.83 o
   8   8  12        0.58        6.13     10.21 o
  10   8  12        0.06        6.47     14.30 o
  12   8  12        0.81       17.33     14.87 o
  14   8  12        0.03        8.30     18.38 o
  -9   9  12        6.29        9.20     16.69 o
  -7   9  12       10.99       20.72     17.84 o
  -5   9  12        1.88        2.75     20.36 o
  -3   9  12        5.62        9.63     14.38 o
  -1   9  12       23.53       41.50     15.47 o
   1   9  12       26.10       34.50     14.53 o
   3   9  12       14.43        5.15     12.77 o
   5   9  12       19.14        0.00     12.19 o
   7   9  12       23.18       30.46     14.30 o
   9   9  12       94.82      103.59     28.80 o
 -27   1  13       16.07       12.02     11.26 o
 -25   1  13       43.07       41.93     11.72 o
 -23   1  13       97.38      136.50     13.44 o
 -21   1  13        0.01       17.70     12.16 o
 -19   1  13     1479.64     1431.16     29.10 o
 -17   1  13      492.15      463.89     16.34 o
 -15   1  13      693.31      701.84     16.71 o
 -13   1  13      740.69      660.13     15.35 o
 -11   1  13      116.38      164.04      8.59 o
  -9   1  13        5.90        0.00      5.16 o
  -7   1  13      828.06      781.41     15.87 o
  -5   1  13     1459.51     1576.85     23.53 o
  -3   1  13        0.20        4.32      6.49 o
  -1   1  13      429.77      474.25     18.01 o
   1   1  13      734.08      840.81     13.07 o
   3   1  13     1700.67     1731.62     17.86 o
   5   1  13      132.87      154.94      4.55 o
   7   1  13      650.18      744.22     13.52 o
   9   1  13      125.44      113.60      4.64 o
  11   1  13       38.09       34.73      4.15 o
  13   1  13      275.03      225.86      8.32 o
  15   1  13       41.69       47.66      5.94 o
  17   1  13      837.65      828.21     27.99 o
  19   1  13       63.30       79.57     14.61 o
  21   1  13        1.61        0.00     10.21 o
  23   1  13        1.68        0.00     10.57 o
  25   1  13      301.52      351.62     22.06 o
  27   1  13        5.26        0.00     13.32 o
 -26   2  13        7.95       23.74     11.48 o
 -24   2  13        4.97       11.11     10.84 o
 -22   2  13      269.85      311.29     16.56 o
 -20   2  13        9.49       21.35     10.56 o
 -18   2  13      591.50      699.76     19.52 o
 -16   2  13      159.69      235.20     11.07 o
 -14   2  13      101.80       83.27      8.17 o
 -12   2  13      148.42      114.68      8.22 o
 -10   2  13       46.47       78.51      7.57 o
  -8   2  13        1.38        0.00      4.80 o
  -6   2  13      249.14      293.33     10.32 o
  -4   2  13       53.46       63.69      6.94 o
  -2   2  13     1330.91     1156.73     17.12 o
   0   2  13      397.24      483.18      9.23 o
   2   2  13     1073.27     1068.58     13.33 o
   4   2  13        1.97       15.47      3.88 o
   6   2  13      205.52      194.43      5.88 o
   8   2  13      948.44      892.49     12.95 o
  10   2  13        0.55        1.96      2.89 o
  12   2  13     1029.29      970.31     15.07 o
  14   2  13       15.38       23.97      5.23 o
  16   2  13      806.73      747.31     20.02 o
  18   2  13      191.01      201.50     15.17 o
  20   2  13      118.73      130.26     13.09 o
  22   2  13      449.36      437.23     21.14 o
  24   2  13        4.43        4.95     14.21 o
  26   2  13       15.92       42.21     20.71 o
 -27   3  13       27.70       48.70     19.81 o
 -25   3  13       43.14       54.98     13.65 o
 -23   3  13        0.06        0.00     10.75 o
 -21   3  13        0.72        0.00     12.37 o
 -19   3  13      799.73      740.77     20.61 o
 -17   3  13      132.91      149.22     11.48 o
 -15   3  13       15.44       10.71      5.99 o
 -13   3  13       88.12       76.02      6.94 o
 -11   3  13        1.39        3.29      4.93 o
  -9   3  13        3.43        0.00      6.16 o
  -7   3  13      498.85      507.15     13.66 o
  -5   3  13     1370.38     1397.81     23.76 o
  -3   3  13       71.23       76.42      7.17 o
  -1   3  13      157.71      155.11      7.32 o
   1   3  13      666.42      719.01     12.28 o
   3   3  13     1383.35     1442.93     18.94 o
   5   3  13       19.42       32.21      3.43 o
   7   3  13       10.96        0.00      3.96 o
   9   3  13       12.54        6.29      5.12 o
  11   3  13        8.34        3.89      4.53 o
  13   3  13      206.31      181.95      8.13 o
  15   3  13     1368.95     1510.87     36.92 o
  17   3  13      298.80      315.56     21.61 o
  19   3  13       52.96       68.99     14.21 o
  21   3  13       40.64       45.30     22.15 o
  23   3  13      166.03      171.93     14.84 o
  25   3  13       86.72      134.52     32.10 o
 -24   4  13       85.15       77.63     14.53 o
 -22   4  13       32.13       48.46     11.74 o
 -20   4  13       75.84      108.22     12.97 o
 -18   4  13      291.15      281.01     14.16 o
 -16   4  13        1.61        3.45      8.46 o
 -14   4  13       85.93       90.33     11.51 o
 -12   4  13       17.96        6.41      5.75 o
 -10   4  13       70.72       30.06      7.97 o
  -8   4  13      448.03      404.73     13.22 o
  -6   4  13       29.90       43.75      7.49 o
  -4   4  13      588.56      587.31     15.00 o
  -2   4  13       47.50       43.91      6.22 o
   0   4  13        1.93        2.21      4.92 o
   2   4  13      113.57      114.87      5.40 o
   4   4  13     1493.11     1531.32     19.89 o
   6   4  13      100.11      104.24      7.36 o
   8   4  13       89.48       88.80      6.90 o
  10   4  13       32.45       46.18      6.43 o
  12   4  13       32.34       16.58      8.70 o
  14   4  13      412.16      415.52     19.40 o
  16   4  13        4.03        1.33      9.83 o
  18   4  13      242.80      221.86     15.59 o
  20   4  13      182.45      154.89     14.46 o
  22   4  13        0.21        0.00      9.72 o
  24   4  13        8.28        4.33     27.13 o
 -23   5  13        6.02       15.18     12.05 o
 -21   5  13       23.93       19.29     11.51 o
 -19   5  13       26.32       34.84     11.30 o
 -17   5  13       17.75        6.26      9.33 o
 -15   5  13       66.01       42.00     10.23 o
 -13   5  13        0.05        0.00      9.13 o
 -11   5  13      185.59      141.60     10.65 o
  -9   5  13      151.84      184.60     11.16 o
  -7   5  13      788.13      829.92     19.48 o
  -5   5  13      279.43      221.51     14.79 o
  -3   5  13     1622.38     1482.95     26.77 o
  -1   5  13      208.13      227.16     17.04 o
   1   5  13      219.33      235.04      9.83 o
   3   5  13      228.19      229.93      9.35 o
   5   5  13      573.60      624.05     19.44 o
   7   5  13       14.10        0.00      8.05 o
   9   5  13       63.37       67.30      8.97 o
  11   5  13       73.06       92.62     10.28 o
  13   5  13       44.38       49.93     12.22 o
  15   5  13       60.84       47.28     12.44 o
  17   5  13      119.92      145.58     24.22 o
  19   5  13       19.54       15.41     11.36 o
  21   5  13        8.72        9.91     12.22 o
  23   5  13      214.59      234.03     19.28 o
 -22   6  13       26.70       37.63     20.47 o
 -20   6  13       50.98       40.41     14.27 o
 -18   6  13       54.33       55.60     13.06 o
 -16   6  13       35.65       45.55     13.92 o
 -14   6  13        5.52        0.00      9.65 o
 -12   6  13      234.76      240.00     14.82 o
 -10   6  13      398.86      331.52     15.98 o
  -8   6  13      201.89      200.13     12.25 o
  -6   6  13      114.27      160.90     11.05 o
  -4   6  13      423.84      428.63     15.34 o
  -2   6  13      424.52      403.36     14.94 o
   0   6  13       76.42       56.82      9.18 o
   2   6  13       97.10       92.97     11.83 o
   4   6  13      113.10       96.44     12.34 o
   6   6  13      169.22      159.90     13.00 o
   8   6  13       15.36        6.70      8.55 o
  10   6  13       43.33       18.39      9.01 o
  12   6  13      342.30      332.12     30.95 o
  14   6  13       33.87       35.63     12.89 o
  16   6  13        5.57        0.00     11.64 o
  18   6  13       54.87       69.21     21.95 o
  20   6  13        8.58        0.00     12.56 o
 -19   7  13       13.05        7.15     22.63 o
 -17   7  13        0.64        0.00     11.58 o
 -15   7  13        0.36        0.75     10.77 o
 -13   7  13       67.96       82.84     12.35 o
 -11   7  13      139.68      175.40     19.55 o
  -9   7  13       29.72       63.25     12.11 o
  -7   7  13        3.30       20.39     10.67 o
  -5   7  13      268.23      373.20     20.54 o
  -3   7  13        1.21        0.00     13.07 o
  -1   7  13       24.77       12.97     10.60 o
   1   7  13        4.17        0.00      9.78 o
   3   7  13       14.26       10.17     10.69 o
   5   7  13      167.71      183.22     14.90 o
   7   7  13       69.39       82.64     11.13 o
   9   7  13        1.02        0.00      9.08 o
  11   7  13       52.83       35.21     14.46 o
  13   7  13        6.12        0.00     15.82 o
  15   7  13        0.33        0.00     13.42 o
  17   7  13       21.15       22.81     15.26 o
 -14   8  13       12.40        0.00     12.54 o
 -12   8  13       55.74       55.89     16.81 o
 -10   8  13       86.53       87.81     20.24 o
  -8   8  13       67.04       98.96     18.64 o
  -6   8  13      132.93      101.92     19.42 o
  -4   8  13        8.01       22.27     15.41 o
  -2   8  13        3.65        6.85     11.44 o
   0   8  13       51.55       61.03     13.29 o
   2   8  13        0.43        1.76     11.61 o
   4   8  13       66.23       56.13     12.72 o
   6   8  13      105.58      117.09     13.23 o
   8   8  13       25.51       38.49     12.54 o
  10   8  13       15.90        4.74     13.82 o
  12   8  13        2.97        2.70     15.14 o
  14   8  13       12.86       20.14     16.21 o
  -9   9  13       30.12       40.87     23.44 o
  -7   9  13       36.83       52.63     18.59 o
  -5   9  13       51.78       47.43     19.25 o
  -3   9  13       25.39       36.35     15.67 o
  -1   9  13        1.00        4.72     20.34 o
   1   9  13       14.58        0.00     14.52 o
   3   9  13        5.56       10.93     12.83 o
   5   9  13        0.04        8.28     11.75 o
   7   9  13       30.19       12.41     16.53 o
 -28   0  14        2.25        0.00     24.40 o
 -26   0  14       88.43       82.66     19.08 o
 -24   0  14        0.00       21.30     16.53 o
 -22   0  14     1458.70     1283.71     44.85 o
 -20   0  14      764.68      876.51     35.78 o
 -18   0  14     8600.48     8585.67    152.50 o
 -16   0  14      101.20       37.36     12.12 o
 -14   0  14     2833.83     2720.59     56.52 o
 -12   0  14     2306.59     2098.64     45.75 o
 -10   0  14       37.89       42.08      9.59 o
  -8   0  14      199.23      195.48     12.40 o
  -6   0  14      844.03      891.73     24.40 o
  -4   0  14      559.06      508.03     15.45 o
  -2   0  14      761.23      681.84     14.87 o
   0   0  14      467.61      415.37     11.98 o
   2   0  14     1260.23     1344.22     21.29 o
   4   0  14     1586.71     1408.29     20.22 o
   6   0  14     4248.92     4216.21     58.83 o
   8   0  14      306.88      306.63      8.41 o
  10   0  14      625.94      584.40     17.96 o
  12   0  14       99.35       65.51     10.71 o
  14   0  14       27.03       24.13     13.56 o
  16   0  14      684.72      580.93     33.39 o
  18   0  14       32.40       35.64     14.77 o
  20   0  14      162.60      189.42     21.99 o
  22   0  14       61.89       88.45     19.58 o
  24   0  14       36.51       61.16     20.39 o
  26   0  14       31.51       46.71     21.51 o
 -27   1  14        2.29        0.00     11.03 o
 -25   1  14      162.59      170.63     15.36 o
 -23   1  14      499.15      607.48     22.19 o
 -21   1  14      107.92      206.56     15.08 o
 -19   1  14     1878.57     2009.47     41.47 o
 -17   1  14     1128.55     1277.17     25.77 o
 -15   1  14      140.98      174.96     10.45 o
 -13   1  14       20.03        4.81      6.57 o
 -11   1  14      690.86      760.85     16.67 o
  -9   1  14     2759.14     2858.60     40.54 o
  -7   1  14     1084.15     1002.62     18.86 o
  -5   1  14      551.26      549.69     11.53 o
  -3   1  14      576.71      594.51     10.50 o
  -1   1  14     2794.72     2684.41     28.09 o
   1   1  14       16.68       22.52      3.52 o
   3   1  14     3333.07     3620.43     34.55 o
   5   1  14      503.57      560.13      9.22 o
   7   1  14      958.84     1007.30     13.68 o
   9   1  14      126.15      127.64      5.33 o
  11   1  14      298.59      283.42      7.94 o
  13   1  14       15.59       13.93      5.43 o
  15   1  14      149.60      189.13     14.63 o
  17   1  14     1286.63     1184.82     36.06 o
  19   1  14       16.67        8.93      9.59 o
  21   1  14      770.07      749.94     28.85 o
  23   1  14        6.59       12.33     11.37 o
  25   1  14        0.25       15.59     17.98 o
 -26   2  14       22.41       32.43     12.43 o
 -24   2  14        6.08       21.84     13.92 o
 -22   2  14       95.20       45.46     12.03 o
 -20   2  14       62.95       25.84     11.01 o
 -18   2  14      124.92       93.49     11.05 o
 -16   2  14      363.66      391.74     13.92 o
 -14   2  14      764.72      717.26     17.24 o
 -12   2  14      941.36      836.78     18.33 o
 -10   2  14     2624.51     2581.54     38.20 o
  -8   2  14      160.80      164.37      8.73 o
  -6   2  14       41.17       30.17      5.91 o
  -4   2  14      961.09      892.58     17.66 o
  -2   2  14      842.41      786.05     13.84 o
   0   2  14       21.54       20.51      4.17 o
   2   2  14       66.50       54.42      4.08 o
   4   2  14     5574.01     5619.81     53.70 o
   6   2  14     5003.45     5261.83     50.93 o
   8   2  14       50.63       48.73      4.67 o
  10   2  14      246.39      265.61      8.89 o
  12   2  14      672.79      577.66     12.28 o
  14   2  14       18.60       14.70      6.58 o
  16   2  14      896.96      834.87     32.10 o
  18   2  14      438.42      390.48     20.52 o
  20   2  14      522.37      528.97     23.46 o
  22   2  14      298.84      302.01     19.30 o
  24   2  14       81.43       89.63     32.91 o
  26   2  14        3.98        9.75     26.25 o
 -25   3  14        4.10        7.56     11.43 o
 -23   3  14       12.97       16.32     12.27 o
 -21   3  14       10.84       18.35     12.86 o
 -19   3  14        3.01        9.61      9.31 o
 -17   3  14        6.97        1.47      8.77 o
 -15   3  14       81.14       84.88      8.96 o
 -13   3  14        0.58        0.00      5.86 o
 -11   3  14        0.71        6.24      5.67 o
  -9   3  14     1962.94     2104.02     33.25 o
  -7   3  14       80.27       42.42      6.95 o
  -5   3  14      114.57      163.88      8.76 o
  -3   3  14       86.00       82.15      7.01 o
  -1   3  14       90.14      100.41      6.64 o
   1   3  14     1599.44     1474.13     19.75 o
   3   3  14      113.45      131.09      6.37 o
   5   3  14      367.08      425.67      7.38 o
   7   3  14       46.69       48.04      5.16 o
   9   3  14      221.49      258.73      8.04 o
  11   3  14      734.52      728.27     12.95 o
  13   3  14        2.11        7.91      9.46 o
  15   3  14       35.23       24.71     10.48 o
  17   3  14      136.17      124.02     15.07 o
  19   3  14       61.64       61.71     12.23 o
  21   3  14        1.34        6.53     10.05 o
  23   3  14       21.20       20.81     10.91 o
  25   3  14        1.38       15.00     11.16 o
 -24   4  14       14.54       32.78     15.01 o
 -22   4  14       26.84       15.64     11.61 o
 -20   4  14       84.79       73.59     15.36 o
 -18   4  14        0.20        0.00      9.07 o
 -16   4  14        1.30        8.55      8.89 o
 -14   4  14      299.79      249.46     13.77 o
 -12   4  14      846.67      708.65     18.14 o
 -10   4  14     1305.36     1280.30     24.58 o
  -8   4  14        1.32        0.00      6.44 o
  -6   4  14       48.86       46.17      7.98 o
  -4   4  14      154.10      150.67      9.12 o
  -2   4  14        3.68        0.00      5.24 o
   0   4  14      380.14      365.00     11.16 o
   2   4  14     1855.47     1837.10     26.16 o
   4   4  14     1564.14     1485.30     19.72 o
   6   4  14     1989.30     1967.63     28.91 o
   8   4  14      231.01      192.71      8.81 o
  10   4  14       87.77       89.31      8.48 o
  12   4  14       29.31       47.03     11.29 o
  14   4  14      174.18      120.01     18.45 o
  16   4  14        8.23        2.76     12.10 o
  18   4  14      701.42      765.85     26.27 o
  20   4  14       51.65       43.45     12.39 o
  22   4  14       29.77       51.33     12.35 o
  24   4  14      188.67      258.44     40.45 o
 -23   5  14        7.73        3.18     16.66 o
 -21   5  14       15.12       17.98     12.02 o
 -19   5  14       30.37       14.99     22.82 o
 -17   5  14       17.64       23.51     10.06 o
 -15   5  14       98.96       56.06     10.66 o
 -13   5  14      273.82      267.88     14.83 o
 -11   5  14      247.81      342.05     16.45 o
  -9   5  14       53.92      105.38      9.90 o
  -7   5  14      142.45      164.40     10.66 o
  -5   5  14      205.08      189.10     11.02 o
  -3   5  14      898.93      887.08     31.44 o
  -1   5  14     1767.38     1722.38     27.59 o
   1   5  14       62.92       59.47      7.60 o
   3   5  14      560.45      552.41     21.20 o
   5   5  14       78.27       68.93     10.57 o
   7   5  14      176.23      154.02     11.87 o
   9   5  14      441.57      371.14     14.62 o
  11   5  14      259.30      245.28     17.59 o
  13   5  14       43.71       44.23     14.58 o
  15   5  14       49.53       44.01     12.53 o
  17   5  14       66.04       54.09     17.18 o
  19   5  14        0.53        4.94     10.89 o
  21   5  14        3.82        4.13     12.53 o
 -20   6  14        7.31        0.75     12.05 o
 -18   6  14      116.62      117.53     13.33 o
 -16   6  14        0.04        0.00      9.72 o
 -14   6  14       57.75       69.86     11.99 o
 -12   6  14        0.58        0.00      9.85 o
 -10   6  14      455.84      392.14     17.16 o
  -8   6  14      268.57      255.17     17.07 o
  -6   6  14      217.44      184.58     11.68 o
  -4   6  14       57.41       33.68      8.67 o
  -2   6  14      115.42       92.64     12.71 o
   0   6  14        8.34        9.33      9.90 o
   2   6  14      443.61      403.92     17.56 o
   4   6  14      457.64      425.30     18.41 o
   6   6  14       18.04       17.35     10.00 o
   8   6  14      143.53      140.30     12.80 o
  10   6  14       80.27       56.58     15.23 o
  12   6  14      231.25      192.47     18.29 o
  14   6  14        0.03        0.00     12.14 o
  16   6  14        9.42       18.30     12.43 o
  18   6  14        7.42        8.03     23.87 o
  20   6  14        3.26        0.00     25.71 o
 -17   7  14        3.57        8.76     11.23 o
 -15   7  14       64.79       59.31     12.71 o
 -13   7  14      280.23      338.18     17.86 o
 -11   7  14       16.35       20.62     11.28 o
  -9   7  14       57.57       88.79     12.66 o
  -7   7  14      259.42      280.02     21.38 o
  -5   7  14        3.04       14.24     12.22 o
  -3   7  14       11.88       11.46     12.25 o
  -1   7  14      130.81      113.25     14.73 o
   1   7  14       38.91       34.60     11.89 o
   3   7  14      330.87      365.38     20.05 o
   5   7  14      261.25      297.74     17.12 o
   7   7  14       12.27        3.49     10.33 o
   9   7  14       20.46       18.27     13.67 o
  11   7  14       14.39        0.00     12.64 o
  13   7  14        0.02        0.00     12.77 o
  15   7  14        0.05        0.00     13.34 o
  17   7  14        0.18        0.00     13.79 o
 -14   8  14       11.50       12.38     16.46 o
 -12   8  14       21.31       14.33     16.56 o
 -10   8  14        0.41        0.00     15.76 o
  -8   8  14       59.99       73.33     18.71 o
  -6   8  14        2.03       36.08     22.88 o
  -4   8  14        0.09        2.44     15.50 o
  -2   8  14        0.35        0.00     11.67 o
   0   8  14       11.80        1.63     11.68 o
   2   8  14        0.60        0.00     10.72 o
   4   8  14       16.63       23.11     11.86 o
   6   8  14        0.43        6.14     10.62 o
   8   8  14       17.37       24.44     14.73 o
  10   8  14       13.15        9.87     14.90 o
  12   8  14        0.13        0.00     14.89 o
  -7   9  14        7.04        0.00     17.16 o
  -5   9  14       11.12        7.06     17.26 o
  -3   9  14        0.47        5.55     14.36 o
  -1   9  14        2.42        0.00     15.21 o
   1   9  14       47.74       31.71     15.86 o
   3   9  14       90.99       97.21     19.57 o
   5   9  14       37.82       39.00     14.86 o
 -27   1  15        7.31        8.28     18.78 o
 -25   1  15       59.12       71.85     13.57 o
 -23   1  15       17.52       29.28     12.48 o
 -21   1  15       17.11       10.49     11.59 o
 -19   1  15      233.22      225.21     22.89 o
 -17   1  15        1.48        0.00     16.81 o
 -15   1  15       61.30       81.61      9.11 o
 -13   1  15       12.55       10.28      8.59 o
 -11   1  15      127.98      149.37     12.04 o
  -9   1  15       31.31       31.71      6.49 o
  -7   1  15       52.55       65.04      6.71 o
  -5   1  15      316.02      337.01      9.92 o
  -3   1  15     1860.75     1887.67     22.83 o
  -1   1  15      187.40      290.94      8.90 o
   1   1  15        9.00       12.73      3.68 o
   3   1  15     2252.59     2402.07     26.21 o
   5   1  15      685.52      671.83     10.40 o
   7   1  15      135.65      116.58      4.37 o
   9   1  15       43.93       37.24      4.47 o
  11   1  15      203.77      212.92      7.48 o
  13   1  15      447.10      502.92     17.32 o
  15   1  15       84.18       86.23     12.70 o
  17   1  15      161.86      132.06     14.15 o
  19   1  15       13.57       23.58     10.64 o
  21   1  15       11.18        5.49     11.25 o
  23   1  15       33.62       19.72     12.64 o
  25   1  15        4.43        1.31     13.38 o
 -26   2  15      141.36      121.74     17.35 o
 -24   2  15       85.27       94.78     13.67 o
 -22   2  15      223.04      282.22     17.29 o
 -20   2  15      249.97      303.97     17.71 o
 -18   2  15      158.66      153.52     12.68 o
 -16   2  15      259.50      189.51     16.56 o
 -14   2  15       24.12       11.91      7.52 o
 -12   2  15     1261.22     1270.37     24.06 o
 -10   2  15      885.38      877.85     19.03 o
  -8   2  15       35.45       37.02      6.86 o
  -6   2  15       84.54       71.69      6.94 o
  -4   2  15      159.26      201.29      9.05 o
  -2   2  15      294.10      272.59      8.73 o
   0   2  15     1445.06     1375.23     19.84 o
   2   2  15      721.77      739.87     11.98 o
   4   2  15       89.39      104.23      6.68 o
   6   2  15     4241.30     4307.98     40.53 o
   8   2  15     1008.02     1046.27     15.62 o
  10   2  15      343.55      417.56     12.06 o
  12   2  15      568.48      570.38     24.54 o
  14   2  15      744.26      736.49     24.38 o
  16   2  15      133.42      132.55     14.25 o
  18   2  15       43.53       58.60     16.05 o
  20   2  15      301.05      339.72     20.52 o
  22   2  15       19.69       25.75     11.89 o
  24   2  15        0.01        9.41     11.69 o
 -25   3  15        6.20       12.69     11.90 o
 -23   3  15        2.14        9.61     14.64 o
 -21   3  15        1.18        0.00     10.72 o
 -19   3  15       97.82       54.28     16.69 o
 -17   3  15        2.02        0.00      9.96 o
 -15   3  15       85.94       60.92      9.11 o
 -13   3  15       23.63       29.86      8.05 o
 -11   3  15      138.65      171.29      7.76 o
  -9   3  15      435.30      404.88     13.63 o
  -7   3  15      426.36      415.68     12.97 o
  -5   3  15       73.40       70.38      7.10 o
  -3   3  15      104.36      109.27      7.75 o
  -1   3  15       38.56       39.57      5.81 o
   1   3  15       15.82       10.86      4.84 o
   3   3  15       49.50       27.76      4.61 o
   5   3  15     1299.72     1302.30     16.61 o
   7   3  15      980.47     1025.39     15.99 o
   9   3  15       57.25       82.23      6.48 o
  11   3  15      470.63      466.44     15.21 o
  13   3  15       48.17       60.08     11.78 o
  15   3  15        7.83       26.07     13.53 o
  17   3  15       45.28       52.48     11.58 o
  19   3  15       14.26        7.14     13.08 o
  21   3  15       19.19       22.02     11.28 o
  23   3  15      138.99      188.57     16.19 o
 -24   4  15       23.51       40.97     12.74 o
 -22   4  15        7.40        0.00     11.55 o
 -20   4  15       33.58       59.80     12.68 o
 -18   4  15        0.36        0.00      9.66 o
 -16   4  15       43.28       49.69     10.27 o
 -14   4  15      338.85      271.05     14.49 o
 -12   4  15       46.92       58.84      9.20 o
 -10   4  15      179.39      238.21     11.78 o
  -8   4  15       40.71       40.32      9.14 o
  -6   4  15        2.48        0.00      6.39 o
  -4   4  15       15.22        0.00      6.30 o
  -2   4  15        5.96        2.09      6.57 o
   0   4  15      408.79      388.36     11.82 o
   2   4  15       48.18       40.27      6.58 o
   4   4  15      716.16      648.38     12.68 o
   6   4  15       49.87       59.90      7.66 o
   8   4  15       55.34       57.09      9.19 o
  10   4  15      351.90      371.99     13.86 o
  12   4  15     1278.31     1156.01     33.44 o
  14   4  15       49.68       56.91     12.54 o
  16   4  15      468.42      451.24     21.37 o
  18   4  15      176.94      176.13     15.28 o
  20   4  15        0.98        4.95     11.67 o
  22   4  15        4.92        0.00     15.17 o
 -21   5  15        0.18        0.00     11.86 o
 -19   5  15       50.76       60.55     13.27 o
 -17   5  15        4.67       14.84     10.22 o
 -15   5  15       76.70       68.21     11.53 o
 -13   5  15       77.92       86.49     11.74 o
 -11   5  15       36.96       43.44      9.74 o
  -9   5  15      191.21      229.11     12.61 o
  -7   5  15       17.78       11.31      7.96 o
  -5   5  15        0.03        0.00      8.70 o
  -3   5  15       75.30       89.35     14.27 o
  -1   5  15      162.72      223.06     10.92 o
   1   5  15       21.65       73.79      9.12 o
   3   5  15      298.11      323.86     15.83 o
   5   5  15      427.61      410.88     17.11 o
   7   5  15       65.57       70.65     10.48 o
   9   5  15       74.10       63.66     10.97 o
  11   5  15      124.63      104.66     27.85 o
  13   5  15      136.01      136.36     15.65 o
  15   5  15        6.26        4.24     11.61 o
  17   5  15       60.30       64.04     17.52 o
  19   5  15      297.06      289.18     23.78 o
  21   5  15        5.55       11.45     13.72 o
 -20   6  15        0.89        0.00     12.19 o
 -18   6  15        5.97        8.61     12.14 o
 -16   6  15       77.11       76.19     12.32 o
 -14   6  15      113.88      129.07     13.16 o
 -12   6  15        1.53        2.67     10.21 o
 -10   6  15       80.57       66.48     16.21 o
  -8   6  15        0.13        0.00      8.35 o
  -6   6  15      116.45      110.15     10.68 o
  -4   6  15       11.11        0.00      7.95 o
  -2   6  15      114.05      126.76     12.70 o
   0   6  15      149.90      162.90     13.37 o
   2   6  15        0.24        0.00      9.63 o
   4   6  15      180.09      133.28     13.33 o
   6   6  15      110.93      127.12     12.92 o
   8   6  15       51.69       35.31     10.49 o
  10   6  15        3.90       20.48     13.01 o
  12   6  15       11.57       15.44     13.71 o
  14   6  15       44.87       60.38     14.72 o
  16   6  15       76.23       92.33     17.28 o
  18   6  15        1.53        0.00     12.84 o
 -17   7  15        0.35        0.00     11.19 o
 -15   7  15        1.28        0.00     10.70 o
 -13   7  15        2.66       15.83     11.99 o
 -11   7  15        0.26       23.66     13.09 o
  -9   7  15      191.38      171.31     19.70 o
  -7   7  15       14.92       22.63     17.97 o
  -5   7  15        4.62       13.02     12.37 o
  -3   7  15       15.02       19.63     12.13 o
  -1   7  15       74.32      115.43     17.06 o
   1   7  15       39.40       16.79     11.44 o
   3   7  15       45.17       26.19     11.70 o
   5   7  15        0.15        0.00     12.04 o
   7   7  15       21.31       14.03     11.21 o
   9   7  15       25.74       28.58     14.66 o
  11   7  15        3.07        0.00     13.61 o
  13   7  15        1.18        0.00     13.17 o
  15   7  15        0.75        0.00     14.61 o
 -12   8  15       87.43       99.06     23.31 o
 -10   8  15       43.54       27.04     17.85 o
  -8   8  15        5.10        5.12     16.08 o
  -6   8  15        0.00        0.00     14.88 o
  -4   8  15        5.43       16.09     16.35 o
  -2   8  15       42.32       47.66     14.88 o
   0   8  15        4.36        4.84     12.34 o
   2   8  15        2.75        0.00     11.78 o
   4   8  15        7.32        0.76     11.82 o
   6   8  15        0.05        0.00     12.65 o
   8   8  15       11.14        1.39     15.74 o
  10   8  15        0.35        0.00     15.00 o
  -3   9  15       11.23        1.79     15.22 o
  -1   9  15        2.25        0.00     14.50 o
   1   9  15        1.09        8.91     15.41 o
 -26   0  16      204.15      172.62     23.65 o
 -24   0  16      171.23      199.96     23.61 o
 -22   0  16      687.08      616.04     33.23 o
 -20   0  16      145.29      249.17     23.80 o
 -18   0  16     1983.38     1891.13     57.46 o
 -16   0  16      107.01      124.29     15.45 o
 -14   0  16      502.37      414.49     20.71 o
 -12   0  16       22.92        5.33      9.69 o
 -10   0  16        3.53        0.00      7.92 o
  -8   0  16      328.73      298.61     15.95 o
  -6   0  16      985.27      995.93     40.58 o
  -4   0  16     4096.03     3899.61     62.85 o
  -2   0  16     1491.85     1484.64     29.29 o
   0   0  16       84.46       71.59      6.85 o
   2   0  16     2815.16     2642.16     40.06 o
   4   0  16       17.80       11.98      4.96 o
   6   0  16      977.62      918.57     28.38 o
   8   0  16     1067.24     1111.97     24.59 o
  10   0  16     2952.30     2934.33    116.62 o
  12   0  16       16.76        0.00     14.13 o
  14   0  16       61.08       39.49     16.21 o
  16   0  16        1.52        0.00     13.16 o
  18   0  16       11.01        6.42     14.77 o
  20   0  16      452.68      429.88     32.43 o
  22   0  16       68.68      109.96     21.99 o
  24   0  16        4.18       30.02     21.03 o
 -25   1  16       58.03       82.87     14.10 o
 -23   1  16        9.44        8.77     11.72 o
 -21   1  16       90.36      122.37     14.50 o
 -19   1  16       69.29       36.81     12.22 o
 -17   1  16      488.15      540.18     17.01 o
 -15   1  16     1270.80     1448.13     26.96 o
 -13   1  16        8.55        0.00      7.17 o
 -11   1  16       28.80        4.31      6.41 o
  -9   1  16        2.66        0.00      5.66 o
  -7   1  16       66.68       68.53      8.32 o
  -5   1  16      699.15      692.78     13.71 o
  -3   1  16     3384.12     3543.02     40.94 o
  -1   1  16       83.81      113.09      5.74 o
   1   1  16      150.29      154.61      5.88 o
   3   1  16       14.24       17.28      4.10 o
   5   1  16        6.49        8.61      3.26 o
   7   1  16     1125.60     1088.55     13.99 o
   9   1  16      346.91      346.23      9.08 o
  11   1  16     1229.33     1295.43     24.77 o
  13   1  16      422.36      439.89     21.89 o
  15   1  16       98.23       63.77     12.43 o
  17   1  16     1169.69     1133.63     36.85 o
  19   1  16        1.47        5.87     10.64 o
  21   1  16      219.77      232.22     29.94 o
  23   1  16      105.64       99.43     16.08 o
  25   1  16       10.61       27.11     15.81 o
 -26   2  16       23.29       35.79     25.20 o
 -24   2  16        0.00        4.99     12.00 o
 -22   2  16       42.66       79.95     13.81 o
 -20   2  16      473.21      611.98     23.35 o
 -18   2  16      525.98      428.25     17.22 o
 -16   2  16      279.33      211.93     16.06 o
 -14   2  16       63.60       57.42     13.21 o
 -12   2  16       11.46        6.62      7.19 o
 -10   2  16      121.79      150.70      9.57 o
  -8   2  16       17.31       18.93      7.35 o
  -6   2  16      362.45      337.70     11.77 o
  -4   2  16       18.64       21.79      6.07 o
  -2   2  16       30.31       35.44      5.24 o
   0   2  16      209.74      227.85      8.52 o
   2   2  16     1407.86     1409.67     20.41 o
   4   2  16      377.73      351.19     12.55 o
   6   2  16     1098.48     1205.58     15.04 o
   8   2  16       80.18       68.42      5.79 o
  10   2  16      897.02      824.76     21.76 o
  12   2  16     1821.49     1713.28     41.12 o
  14   2  16      775.76      726.94     24.96 o
  16   2  16        0.05        0.00     10.61 o
  18   2  16      515.99      517.32     24.64 o
  20   2  16      384.02      439.30     23.51 o
  22   2  16       34.01       45.61     13.00 o
  24   2  16        1.81        0.00     14.13 o
 -25   3  16       81.87       91.43     18.09 o
 -23   3  16       34.12       43.80     13.22 o
 -21   3  16       13.20        0.00     12.23 o
 -19   3  16        1.08        0.00     10.78 o
 -17   3  16      216.21      272.85     14.39 o
 -15   3  16      393.40      467.97     17.60 o
 -13   3  16      663.60      709.61     18.41 o
 -11   3  16       56.41       44.37      7.94 o
  -9   3  16       74.08       71.61      8.51 o
  -7   3  16      106.79      104.73      8.76 o
  -5   3  16       62.52       74.59      7.58 o
  -3   3  16      107.74       73.23      7.55 o
  -1   3  16      320.28      313.90     10.49 o
   1   3  16     1138.29     1081.27     17.73 o
   3   3  16      128.94      108.51      6.78 o
   5   3  16      839.59      818.77     13.04 o
   7   3  16     2108.60     2029.91     29.15 o
   9   3  16      277.12      240.26     14.94 o
  11   3  16      269.49      325.80     18.21 o
  13   3  16     1495.07     1424.24     37.73 o
  15   3  16     2013.14     2042.43     48.29 o
  17   3  16        0.14        0.00     10.35 o
  19   3  16        1.41        0.00     11.06 o
  21   3  16       25.88       20.79     11.91 o
  23   3  16       95.20      105.84     23.92 o
 -22   4  16       10.00        6.24     11.97 o
 -20   4  16       30.41       70.20     13.36 o
 -18   4  16      338.07      372.51     17.24 o
 -16   4  16        9.19        0.00      9.43 o
 -14   4  16       67.92       79.94     11.03 o
 -12   4  16      402.45      328.55     13.96 o
 -10   4  16       64.32       72.57      9.12 o
  -8   4  16      415.24      342.43     14.99 o
  -6   4  16        3.36        0.00      6.54 o
  -4   4  16       83.03       58.62     10.79 o
  -2   4  16      406.03      364.17     12.13 o
   0   4  16       31.96       32.80      7.38 o
   2   4  16      578.50      580.81     16.34 o
   4   4  16      694.67      728.02     27.86 o
   6   4  16       27.03        0.77      8.76 o
   8   4  16        0.10        0.00      7.77 o
  10   4  16       12.82        0.00     10.65 o
  12   4  16      528.30      542.61     23.50 o
  14   4  16      633.42      747.10     27.45 o
  16   4  16      158.52      160.50     15.89 o
  18   4  16      139.44      167.59     15.62 o
  20   4  16       88.75      111.96     15.45 o
  22   4  16        0.00       18.88     12.69 o
 -21   5  16        0.23        3.31     12.78 o
 -19   5  16       26.66       29.01     12.78 o
 -17   5  16        3.80        0.00     10.40 o
 -15   5  16       34.95       40.87     10.69 o
 -13   5  16       84.04       93.37     11.97 o
 -11   5  16      187.79      207.41     14.15 o
  -9   5  16      200.04      249.69     14.01 o
  -7   5  16      262.19      237.76     12.61 o
  -5   5  16        6.19       14.02      7.81 o
  -3   5  16       19.52       18.56      8.17 o
  -1   5  16     1375.12     1379.92     47.77 o
   1   5  16     2239.08     2266.00     42.47 o
   3   5  16      119.56      113.32     12.46 o
   5   5  16      274.28      286.33     16.39 o
   7   5  16      155.23      145.15     14.57 o
   9   5  16      232.02      197.13     17.14 o
  11   5  16       99.54       70.21     17.05 o
  13   5  16       64.04       87.15     14.86 o
  15   5  16      200.99      185.85     17.07 o
  17   5  16       83.83      112.56     15.37 o
  19   5  16        1.20        0.00     12.21 o
 -18   6  16       88.71       72.12     14.67 o
 -16   6  16        0.04        0.00     10.95 o
 -14   6  16       87.02      105.36     12.92 o
 -12   6  16       22.70       16.54     11.07 o
 -10   6  16      208.12      247.38     15.62 o
  -8   6  16       28.22       10.84     14.17 o
  -6   6  16        4.24        0.00      8.32 o
  -4   6  16       19.24        3.06     10.91 o
  -2   6  16       14.39       17.97     10.13 o
   0   6  16       31.99       17.75     10.46 o
   2   6  16       51.13       38.08     13.37 o
   4   6  16       59.30       35.92     11.25 o
   6   6  16        0.00        0.00      9.41 o
   8   6  16      106.90      113.85     18.80 o
  10   6  16        2.48        0.00     12.22 o
  12   6  16       33.11       37.28     14.44 o
  14   6  16        0.04        6.24     18.84 o
  16   6  16       31.85       24.29     14.94 o
  18   6  16       42.21       29.48     15.16 o
 -15   7  16       19.94       13.66     13.32 o
 -13   7  16      150.27      118.00     15.73 o
 -11   7  16       33.07       53.28     16.65 o
  -9   7  16       23.96       21.58     24.92 o
  -7   7  16        3.19       12.04     14.37 o
  -5   7  16       73.44       49.76     13.52 o
  -3   7  16        8.15        3.07     10.98 o
  -1   7  16       41.15       36.23     12.02 o
   1   7  16      266.78      272.76     17.33 o
   3   7  16       48.95       42.13     12.88 o
   5   7  16       44.24       39.75     13.30 o
   7   7  16       18.47        4.69     14.17 o
   9   7  16       16.48       16.95     14.34 o
  11   7  16        0.85        6.87     14.32 o
  13   7  16        1.05        4.12     15.11 o
  15   7  16       12.49       29.73     16.17 o
 -10   8  16       13.58       50.38     18.11 o
  -8   8  16       12.25       28.91     18.04 o
  -6   8  16       27.44       47.44     17.46 o
  -4   8  16        0.60        7.45     13.66 o
  -2   8  16       64.52       92.06     16.50 o
   0   8  16       20.94       19.58     12.99 o
   2   8  16        4.76        0.00     11.97 o
   4   8  16        2.43        0.00     12.22 o
   6   8  16       43.07       29.42     17.53 o
   8   8  16       13.27        0.00     15.74 o
  10   8  16       24.55       36.49     16.60 o
 -25   1  17       31.16        4.51     12.93 o
 -23   1  17       72.50       70.06     14.07 o
 -21   1  17      347.70      401.33     20.54 o
 -19   1  17      148.67      172.92     15.85 o
 -17   1  17      274.98      292.82     15.26 o
 -15   1  17        0.01        0.00      8.17 o
 -13   1  17       10.48        0.00      7.62 o
 -11   1  17      816.13      807.56     18.76 o
  -9   1  17      252.30      272.48     11.20 o
  -7   1  17       46.95       45.89      5.61 o
  -5   1  17      149.81      149.20      9.02 o
  -3   1  17       87.25       91.51     16.22 o
  -1   1  17      254.41      213.77      7.23 o
   1   1  17      543.07      544.26     10.78 o
   3   1  17      573.61      546.76     11.15 o
   5   1  17      116.11      110.02      7.63 o
   7   1  17      112.86      122.53      7.95 o
   9   1  17     2286.01     2225.47     32.49 o
  11   1  17        6.81        0.00     14.48 o
  13   1  17      334.10      301.25     20.08 o
  15   1  17       11.48        0.00     11.16 o
  17   1  17      210.75      201.28     17.15 o
  19   1  17      136.99      185.41     17.82 o
  21   1  17       62.39       65.85     14.29 o
  23   1  17       26.06       75.80     15.85 o
 -24   2  17       13.40       27.08     13.60 o
 -22   2  17      101.62      111.40     15.00 o
 -20   2  17       96.33      155.42     15.40 o
 -18   2  17       88.32       83.45     11.65 o
 -16   2  17      122.44      141.47     13.58 o
 -14   2  17      120.33      100.90      9.87 o
 -12   2  17       71.55       27.38      8.10 o
 -10   2  17       50.63       44.27      7.77 o
  -8   2  17        8.67       12.38      6.67 o
  -6   2  17      376.53      323.95     12.13 o
  -4   2  17      250.65      254.42     10.63 o
  -2   2  17        2.64        0.00      5.06 o
   0   2  17      231.63      217.90      9.09 o
   2   2  17        5.83        8.08      5.05 o
   4   2  17     1821.59     1835.35     25.03 o
   6   2  17       56.07       27.57      7.24 o
   8   2  17      148.65      149.16      8.65 o
  10   2  17      233.60      269.51     16.82 o
  12   2  17       67.87      113.12     13.11 o
  14   2  17       40.90       74.99     12.66 o
  16   2  17       30.02       17.90     12.02 o
  18   2  17       16.50       31.98     12.32 o
  20   2  17       67.47       64.93     13.76 o
  22   2  17      104.27      103.21     22.07 o
 -23   3  17      121.55      146.30     16.51 o
 -21   3  17        0.64        0.00     13.16 o
 -19   3  17        0.25        3.42     11.95 o
 -17   3  17       81.21       99.68     11.61 o
 -15   3  17       37.69       46.46     10.42 o
 -13   3  17      114.76      122.17     10.63 o
 -11   3  17       91.56       57.37     11.14 o
  -9   3  17      246.13      262.84     11.87 o
  -7   3  17      461.42      449.11     14.38 o
  -5   3  17      221.35      208.31     10.49 o
  -3   3  17      488.92      472.30     13.21 o
  -1   3  17        9.90       17.99      6.14 o
   1   3  17     1053.72     1051.22     18.06 o
   3   3  17      844.65      805.88     19.05 o
   5   3  17       91.89       83.54     11.24 o
   7   3  17      492.72      511.77     17.41 o
   9   3  17      118.53      123.45     11.41 o
  11   3  17      106.49      197.05     15.78 o
  13   3  17       57.47      100.74     14.89 o
  15   3  17        5.22        3.76     10.80 o
  17   3  17        4.45        0.00     10.59 o
  19   3  17        5.51        0.00     11.21 o
  21   3  17       27.68       29.76     13.36 o
  23   3  17       53.07       55.04     38.20 o
 -22   4  17       62.61       87.60     15.01 o
 -20   4  17        0.38        0.00     12.04 o
 -18   4  17      119.44      109.82     13.00 o
 -16   4  17       12.15        5.60      9.90 o
 -14   4  17        4.32        0.00      9.35 o
 -12   4  17        4.14        0.00      8.20 o
 -10   4  17       33.24       24.51      8.34 o
  -8   4  17        2.73        0.00      7.30 o
  -6   4  17       50.21       68.95      8.51 o
  -4   4  17        4.94        0.00      6.92 o
  -2   4  17        1.98        0.00      7.42 o
   0   4  17     1292.05     1249.80     22.42 o
   2   4  17     3609.76     3539.66     57.15 o
   4   4  17        4.25        0.00      8.57 o
   6   4  17        8.08        0.00     10.28 o
   8   4  17        0.54        0.00      8.57 o
  10   4  17        3.70        0.00     11.28 o
  12   4  17      587.45      578.84     25.22 o
  14   4  17        4.73        7.51     12.21 o
  16   4  17       57.34       53.18     13.19 o
  18   4  17       51.44       34.36     12.72 o
  20   4  17       35.65       48.92     14.31 o
 -21   5  17        0.16        0.00     15.46 o
 -19   5  17       12.76        0.00     12.16 o
 -17   5  17       18.11        1.09     10.74 o
 -15   5  17        1.63        6.17     10.41 o
 -13   5  17        6.30        2.71     10.00 o
 -11   5  17      143.48      181.98     14.04 o
  -9   5  17       36.73       24.95      8.90 o
  -7   5  17        1.69        0.00      7.69 o
  -5   5  17        6.41        0.00      7.66 o
  -3   5  17        3.33        6.23     11.99 o
  -1   5  17      403.95      520.09     20.29 o
   1   5  17     2449.35     2383.72     44.85 o
   3   5  17      374.18      364.19     17.55 o
   5   5  17       84.25       94.13     11.59 o
   7   5  17       32.37       41.17     10.23 o
   9   5  17      273.57      302.05     25.90 o
  11   5  17        1.47        9.02     12.71 o
  13   5  17      187.74      201.68     18.17 o
  15   5  17      330.08      349.57     22.11 o
  17   5  17       35.57       38.22     14.65 o
  19   5  17       28.36       21.51     13.31 o
 -18   6  17        7.69        0.00     14.69 o
 -16   6  17        5.65        0.00     10.76 o
 -14   6  17        2.68        0.00     10.33 o
 -12   6  17       48.82       23.67     11.52 o
 -10   6  17        0.16        0.00     10.08 o
  -8   6  17       94.01       93.08     12.47 o
  -6   6  17       39.19       39.90     12.90 o
  -4   6  17       84.38      115.84     14.72 o
  -2   6  17        1.38        0.00     10.24 o
   0   6  17        0.96        0.07     10.21 o
   2   6  17      191.86      215.36     18.12 o
   4   6  17       67.53       58.88     11.89 o
   6   6  17       15.72        9.29     10.53 o
   8   6  17       15.34       21.89     13.77 o
  10   6  17       97.33       87.71     19.65 o
  12   6  17       47.69       43.77     14.70 o
  14   6  17       22.58       23.61     21.90 o
  16   6  17        7.67        5.22     15.91 o
 -15   7  17       15.96       22.65     16.25 o
 -13   7  17      100.84      130.97     19.41 o
 -11   7  17        0.40        0.00     23.37 o
  -9   7  17       73.77       69.26     17.81 o
  -7   7  17       20.63       28.97     25.78 o
  -5   7  17        0.66       13.96     14.58 o
  -3   7  17       34.05       33.27     12.37 o
  -1   7  17       15.92        8.10     11.27 o
   1   7  17        0.37        0.00     11.42 o
   3   7  17        4.15        0.00     10.62 o
   5   7  17        0.66        2.50     11.49 o
   7   7  17       21.53        0.00     13.81 o
   9   7  17        0.41        0.00     13.09 o
  11   7  17        1.22        0.00     14.76 o
  13   7  17       45.96       34.37     16.56 o
  -8   8  17       79.47       86.45     20.37 o
  -6   8  17       16.73       16.53     17.69 o
  -4   8  17        7.95        9.46     14.22 o
  -2   8  17        0.02        0.00     14.13 o
   0   8  17        0.98        0.00     12.46 o
   2   8  17        0.01        0.00     11.82 o
   4   8  17       37.19       25.78     15.70 o
   6   8  17        0.04        0.00     15.27 o
   8   8  17        1.38        0.00     18.32 o
 -24   0  18       24.77       21.50     19.84 o
 -22   0  18        5.19       23.64     18.31 o
 -20   0  18       77.93       51.70     27.85 o
 -18   0  18       30.06        0.00     13.60 o
 -16   0  18      728.29      677.26     27.02 o
 -14   0  18     3294.00     3514.52     73.03 o
 -12   0  18     1635.76     1788.32     44.04 o
 -10   0  18       32.27       20.46     10.90 o
  -8   0  18      374.58      396.19     18.56 o
  -6   0  18      644.42      654.01     18.63 o
  -4   0  18     1951.56     1817.66     35.07 o
  -2   0  18      660.84      644.46     18.38 o
   0   0  18     2292.19     2137.27     39.30 o
   2   0  18      781.39      792.74     18.29 o
   4   0  18     2035.16     2056.18     34.08 o
   6   0  18     2894.67     2629.76     65.28 o
   8   0  18      208.62      197.51     12.09 o
  10   0  18     1009.47      888.81     46.39 o
  12   0  18       30.16        0.00     16.21 o
  14   0  18      601.67      538.23     36.60 o
  16   0  18       16.35       15.41     15.89 o
  18   0  18       10.34        0.48     16.21 o
  20   0  18       33.71       50.56     19.10 o
  22   0  18       82.94       53.77     21.19 o
 -25   1  18       25.48        9.71     18.14 o
 -23   1  18      332.13      287.42     19.33 o
 -21   1  18       95.87      141.88     15.50 o
 -19   1  18       49.35       68.58     13.27 o
 -17   1  18       19.11        8.54     10.00 o
 -15   1  18      218.24      247.44     12.94 o
 -13   1  18      402.85      343.52     13.90 o
 -11   1  18       81.20       65.10      8.61 o
  -9   1  18      106.56      122.54      9.27 o
  -7   1  18        5.63        0.32      5.31 o
  -5   1  18       43.13       49.73      5.59 o
  -3   1  18      322.76      314.35      9.31 o
  -1   1  18       66.36       89.00      6.31 o
   1   1  18      119.14      186.25      7.25 o
   3   1  18       48.72       70.58      6.51 o
   5   1  18     5551.81     5609.64     68.09 o
   7   1  18     4488.63     4735.80     59.41 o
   9   1  18        0.03       10.03     10.12 o
  11   1  18     1859.23     1800.27     43.15 o
  13   1  18       10.50        0.00     10.35 o
  15   1  18       28.26       52.18     21.67 o
  17   1  18        2.91        0.00     11.53 o
  19   1  18        4.14        0.00     12.20 o
  21   1  18       56.52       23.48     19.58 o
  23   1  18        9.12        0.38     13.79 o
 -24   2  18      271.19      331.15     20.92 o
 -22   2  18        4.45        0.00     11.81 o
 -20   2  18       44.18       52.69     13.10 o
 -18   2  18       19.61       23.48     10.25 o
 -16   2  18       30.55       16.88      9.82 o
 -14   2  18      256.73      268.52     13.12 o
 -12   2  18       17.57        0.00      8.88 o
 -10   2  18        4.41        0.00      6.68 o
  -8   2  18       70.65       31.51      7.45 o
  -6   2  18       18.82       16.68      6.86 o
  -4   2  18        0.93        0.00      5.62 o
  -2   2  18      837.40      906.85     22.79 o
   0   2  18      468.50      423.61     11.42 o
   2   2  18     5600.38     5475.93     61.07 o
   4   2  18      552.55      500.04     13.92 o
   6   2  18      685.73      653.84     13.16 o
   8   2  18      404.78      390.79     14.94 o
  10   2  18        5.99        2.95     11.02 o
  12   2  18      171.37      156.93     17.92 o
  14   2  18        2.75        0.00      9.33 o
  16   2  18       20.67        9.18     11.80 o
  18   2  18        0.37        0.00     11.67 o
  20   2  18      142.68      145.53     17.18 o
  22   2  18      117.01      122.19     16.96 o
 -23   3  18      348.02      428.51     22.63 o
 -21   3  18       46.17       22.45     12.99 o
 -19   3  18        4.01        0.00     11.38 o
 -17   3  18       45.72       24.42     10.36 o
 -15   3  18      383.52      379.03     16.59 o
 -13   3  18       35.47        1.74      8.24 o
 -11   3  18      134.75       88.00      9.81 o
  -9   3  18      230.55      251.15     14.32 o
  -7   3  18      158.18      195.20     11.12 o
  -5   3  18       96.87       90.83      8.54 o
  -3   3  18       37.80       34.25      6.92 o
  -1   3  18       49.77       63.82      7.50 o
   1   3  18      301.13      387.90     11.86 o
   3   3  18       50.78       47.65      9.86 o
   5   3  18     1614.79     1584.70     31.51 o
   7   3  18      957.36      949.98     23.52 o
   9   3  18      577.23      609.48     24.84 o
  11   3  18     2274.60     2076.89     49.71 o
  13   3  18       76.18       85.47     14.10 o
  15   3  18      163.53      148.46     15.25 o
  17   3  18        4.95       10.02     12.82 o
  19   3  18      127.41      115.54     16.53 o
  21   3  18       73.28       89.90     15.75 o
 -22   4  18        4.96       27.81     22.03 o
 -20   4  18       48.03       47.49     14.06 o
 -18   4  18       68.46      113.66     13.17 o
 -16   4  18       14.46        0.00      9.43 o
 -14   4  18       84.57       90.94     11.79 o
 -12   4  18      462.65      361.25     15.29 o
 -10   4  18      147.11      148.38     11.25 o
  -8   4  18      178.10      191.04     11.37 o
  -6   4  18       24.93       22.15      7.93 o
  -4   4  18      687.50      686.23     17.96 o
  -2   4  18      575.91      556.55     15.36 o
   0   4  18      154.56      196.88     16.01 o
   2   4  18      656.14      689.05     22.10 o
   4   4  18      402.51      395.56     16.96 o
   6   4  18      156.14      142.66     20.37 o
   8   4  18       67.50       74.22     14.00 o
  10   4  18      385.83      428.96     22.80 o
  12   4  18       22.62       28.18     13.38 o
  14   4  18      152.73      189.76     17.63 o
  16   4  18      157.84      147.63     15.98 o
  18   4  18       45.01       49.91     15.63 o
  20   4  18        5.58        0.00     13.25 o
 -19   5  18       16.22        0.00     12.86 o
 -17   5  18       71.34       47.21     12.25 o
 -15   5  18       30.25       33.10     11.28 o
 -13   5  18       47.42       60.06     11.35 o
 -11   5  18      347.45      356.39     22.46 o
  -9   5  18       29.90       15.77      9.14 o
  -7   5  18        0.08        5.49      8.20 o
  -5   5  18       19.64        4.44      8.49 o
  -3   5  18      270.20      262.25     15.36 o
  -1   5  18      621.39      589.34     21.40 o
   1   5  18        1.68        0.00     10.64 o
   3   5  18       16.75       18.63     10.56 o
   5   5  18      374.00      394.09     17.68 o
   7   5  18       76.35       63.97     15.34 o
   9   5  18        7.08        4.53     12.97 o
  11   5  18      441.65      432.26     35.15 o
  13   5  18      221.65      296.52     21.01 o
  15   5  18        6.77        4.44     14.65 o
  17   5  18       49.44       67.19     15.60 o
 -16   6  18        1.80        0.00     11.35 o
 -14   6  18       49.87       50.79     12.51 o
 -12   6  18        0.01        1.07     10.94 o
 -10   6  18       30.50       27.24     14.80 o
  -8   6  18        2.83        0.00     12.73 o
  -6   6  18        4.75        6.27     11.68 o
  -4   6  18      240.24      263.96     16.68 o
  -2   6  18        0.05       11.24     11.05 o
   0   6  18       77.52       52.37     13.61 o
   2   6  18        0.69        0.00      9.88 o
   4   6  18        0.62        0.00     10.08 o
   6   6  18       27.93       31.85     14.39 o
   8   6  18        7.50        6.62     13.68 o
  10   6  18       66.63       57.51     15.43 o
  12   6  18       18.45       34.93     15.36 o
  14   6  18        5.18        0.00     14.42 o
  16   6  18       78.73       66.38     17.08 o
 -13   7  18        0.57       11.87     16.97 o
 -11   7  18        3.58       22.94     16.12 o
  -9   7  18        0.33       28.05     16.12 o
  -7   7  18        8.67        0.00     14.83 o
  -5   7  18        5.93        0.00     14.56 o
  -3   7  18        7.66        6.45     11.53 o
  -1   7  18       14.08        0.00     11.08 o
   1   7  18       48.62        6.62     11.46 o
   3   7  18        8.78       17.42     11.83 o
   5   7  18      213.27      218.43     21.36 o
   7   7  18        1.47        0.00     14.88 o
   9   7  18       29.93       26.61     16.17 o
  11   7  18       38.56       39.82     16.80 o
  -6   8  18       12.23       23.90     17.50 o
  -4   8  18        6.79       24.87     15.46 o
  -2   8  18        3.09        0.00     14.86 o
   0   8  18        0.07        0.00     12.98 o
   2   8  18       24.27       36.73     13.96 o
   4   8  18        0.46        0.00     15.85 o
 -23   1  19       37.31       45.23     14.43 o
 -21   1  19        3.63        5.79     12.73 o
 -19   1  19      105.03      120.99     15.00 o
 -17   1  19      134.58      159.43     13.60 o
 -15   1  19      280.11      311.20     17.34 o
 -13   1  19      158.68      164.33     11.34 o
 -11   1  19        9.46        3.40      7.55 o
  -9   1  19      331.75      352.01     13.64 o
  -7   1  19      155.11      140.52      7.82 o
  -5   1  19      114.25      102.92      6.57 o
  -3   1  19       61.47       71.11      6.15 o
  -1   1  19       31.60       21.05      5.47 o
   1   1  19        1.22        8.46      5.65 o
   3   1  19     1622.39     1668.36     24.28 o
   5   1  19      203.28      263.69     25.05 o
   7   1  19       10.77       25.98     10.78 o
   9   1  19       86.03      107.80     16.93 o
  11   1  19       73.92       72.68     12.80 o
  13   1  19      104.82      109.44     15.95 o
  15   1  19        1.28        6.73     11.47 o
  17   1  19        6.82        0.00     11.68 o
  19   1  19        0.40        0.00     12.80 o
  21   1  19       99.65      139.00     18.54 o
 -22   2  19        0.10        0.00     12.60 o
 -20   2  19       24.67       52.74     13.07 o
 -18   2  19        1.06        0.00     11.06 o
 -16   2  19       26.50        0.00      9.57 o
 -14   2  19       11.17        0.00      7.80 o
 -12   2  19       32.80       24.79     10.28 o
 -10   2  19       17.36        4.79      7.49 o
  -8   2  19       52.93       31.22      9.13 o
  -6   2  19       78.04       79.77      8.62 o
  -4   2  19      302.64      306.15     11.36 o
  -2   2  19       41.69       32.59      6.71 o
   0   2  19     1695.45     1590.21     25.73 o
   2   2  19      167.68      264.06     17.56 o
   4   2  19        6.34        0.00      7.44 o
   6   2  19      170.35      144.79     14.93 o
   8   2  19       28.11       28.13     11.95 o
  10   2  19      472.28      413.84     26.63 o
  12   2  19        0.14        0.00     10.46 o
  14   2  19       15.49        0.75     12.23 o
  16   2  19        9.22       21.54     13.00 o
  18   2  19       20.97        5.55     12.95 o
  20   2  19       40.29       70.81     15.64 o
  22   2  19       36.90       80.07     16.27 o
 -21   3  19        3.60        0.34     12.07 o
 -19   3  19       10.74        2.37     12.00 o
 -17   3  19       15.73        0.00     10.01 o
 -15   3  19       13.80        0.00      9.65 o
 -13   3  19        0.12        0.00      7.58 o
 -11   3  19      171.26      125.37     10.74 o
  -9   3  19       44.87       35.73      8.66 o
  -7   3  19        9.28        6.70      7.30 o
  -5   3  19       44.33       40.58      8.04 o
  -3   3  19      250.71      235.36     10.64 o
  -1   3  19      186.86      213.55     10.79 o
   1   3  19     1418.46     1416.51     26.59 o
   3   3  19       47.40       61.22     10.55 o
   5   3  19        0.74        0.00      8.23 o
   7   3  19      241.82      234.27     17.60 o
   9   3  19      162.75      175.34     16.31 o
  11   3  19       83.67       61.53     13.35 o
  13   3  19       53.30       42.47     13.17 o
  15   3  19       36.64       14.05     12.10 o
  17   3  19        2.26        6.31     13.56 o
  19   3  19       33.28       19.69     19.42 o
  21   3  19        0.26        0.00     13.80 o
 -20   4  19       33.44       13.58     13.42 o
 -18   4  19       34.52       33.53     12.94 o
 -16   4  19        0.71       18.47     10.46 o
 -14   4  19       15.55       25.00     10.63 o
 -12   4  19       34.83       25.42     10.34 o
 -10   4  19      311.71      278.77     13.80 o
  -8   4  19      159.98      169.62     11.45 o
  -6   4  19      207.74      235.14     12.66 o
  -4   4  19        7.52        0.90      7.24 o
  -2   4  19     1756.18     1767.33     36.13 o
   0   4  19       23.41       18.21     10.70 o
   2   4  19       15.34        0.00      9.82 o
   4   4  19      145.49      159.78     13.05 o
   6   4  19       63.51       59.28     21.12 o
   8   4  19      198.15      220.23     18.68 o
  10   4  19      110.05      105.02     15.81 o
  12   4  19       17.29       22.00     13.28 o
  14   4  19        3.11        6.88     13.12 o
  16   4  19      196.69      226.47     18.84 o
  18   4  19       10.17        0.00     23.39 o
 -19   5  19       67.69       74.39     15.44 o
 -17   5  19       47.99       60.38     12.83 o
 -15   5  19       18.08        0.00     10.66 o
 -13   5  19        0.56        0.62     10.70 o
 -11   5  19        0.39        0.00     10.39 o
  -9   5  19       30.46       17.17      9.07 o
  -7   5  19      124.85      151.63     15.20 o
  -5   5  19       84.46       95.01     13.25 o
  -3   5  19       37.94       77.60     15.96 o
  -1   5  19      362.60      371.25     17.92 o
   1   5  19       48.99       51.76     11.99 o
   3   5  19        6.82       23.20     10.74 o
   5   5  19       16.28        3.94     10.19 o
   7   5  19        0.06        0.00     12.41 o
   9   5  19       32.48       21.78     14.35 o
  11   5  19       45.76       34.59     26.92 o
  13   5  19      175.97      153.42     18.25 o
  15   5  19      177.36      217.87     19.68 o
  17   5  19       48.65       35.46     14.80 o
 -16   6  19        5.61        9.42     13.51 o
 -14   6  19       30.88        1.20     13.53 o
 -12   6  19       14.46       25.55     14.72 o
 -10   6  19        0.20        0.60     14.02 o
  -8   6  19        0.04        0.00     14.02 o
  -6   6  19        8.95       28.29     15.64 o
  -4   6  19      132.05      156.05     14.75 o
  -2   6  19       10.53        2.56     11.24 o
   0   6  19       10.59        0.59     10.56 o
   2   6  19       39.20       43.87     11.97 o
   4   6  19       22.62       24.02     11.38 o
   6   6  19        1.66        1.29     14.01 o
   8   6  19       10.64       19.37     14.96 o
  10   6  19       86.29       78.08     16.48 o
  12   6  19       87.61      121.72     18.26 o
  14   6  19        1.86        0.00     18.38 o
 -11   7  19       23.76       45.05     17.71 o
  -9   7  19        0.32       11.33     15.82 o
  -7   7  19       14.95       34.46     17.10 o
  -5   7  19       15.92        5.18     13.52 o
  -3   7  19       29.08       33.40     12.87 o
  -1   7  19       30.81       26.36     12.93 o
   1   7  19        1.10        5.78     11.61 o
   3   7  19       69.64       70.11     15.17 o
   5   7  19        2.66        0.00     17.87 o
   7   7  19        0.39        0.00     15.59 o
   9   7  19        4.47        0.00     15.41 o
 -22   0  20        5.54        0.00     17.18 o
 -20   0  20       63.99       83.38     20.98 o
 -18   0  20       81.49       54.78     39.49 o
 -16   0  20      337.72      492.64     27.92 o
 -14   0  20      352.66      441.91     26.86 o
 -12   0  20       43.62       37.60     12.79 o
 -10   0  20        1.14        5.01     10.89 o
  -8   0  20       97.12       98.94     10.51 o
  -6   0  20       10.39       18.39      8.09 o
  -4   0  20      701.77      667.59     19.80 o
  -2   0  20     2691.66     2443.67     44.96 o
   0   0  20      198.45      208.16     12.72 o
   2   0  20     1022.02      988.15     31.65 o
   4   0  20        6.66        7.01     10.29 o
   6   0  20      245.65      253.86     19.59 o
   8   0  20      588.98      535.02     38.53 o
  10   0  20      292.13      294.72     32.10 o
  12   0  20      212.84      192.95     26.49 o
  14   0  20        3.97       12.68     17.98 o
  16   0  20        2.42        0.00     17.02 o
  18   0  20      116.97       78.49     23.28 o
  20   0  20      416.86      533.73     41.09 o
 -23   1  20        5.86        4.75     13.88 o
 -21   1  20      140.78       81.70     14.73 o
 -19   1  20        2.93       22.26     12.16 o
 -17   1  20      140.62      125.99     12.68 o
 -15   1  20      171.89      157.71     11.97 o
 -13   1  20      202.84      227.86     12.94 o
 -11   1  20        0.79        0.00      7.80 o
  -9   1  20        1.71        0.00      5.79 o
  -7   1  20       17.82       16.51      5.96 o
  -5   1  20      170.18      174.88      8.61 o
  -3   1  20      468.92      560.40     12.76 o
  -1   1  20      832.92      765.22     15.29 o
   1   1  20     3507.70     3542.46     42.74 o
   3   1  20     2762.49     2720.27     41.72 o
   5   1  20     1151.52     1212.27     28.80 o
   7   1  20      780.92      793.78     26.97 o
   9   1  20      105.17       75.81     12.91 o
  11   1  20     1404.99     1279.57     35.99 o
  13   1  20        0.04        0.00     11.91 o
  15   1  20       26.45       16.41     17.26 o
  17   1  20       43.12       25.19     13.56 o
  19   1  20       15.27       14.31     13.80 o
  21   1  20      494.32      525.04     29.87 o
 -22   2  20       28.52       17.49     13.59 o
 -20   2  20        5.18        7.51     12.91 o
 -18   2  20       96.06       77.20     14.21 o
 -16   2  20       69.49      120.13     15.99 o
 -14   2  20       15.90        1.98      8.53 o
 -12   2  20        7.80       12.05      8.62 o
 -10   2  20       45.13       53.63      8.88 o
  -8   2  20        0.48        0.00      7.29 o
  -6   2  20        0.16        0.00      7.36 o
  -4   2  20      141.78      130.67      9.14 o
  -2   2  20     1864.58     1753.61     28.03 o
   0   2  20      141.48      182.33     10.33 o
   2   2  20        3.44        0.00      8.64 o
   4   2  20      338.74      326.26     14.64 o
   6   2  20      254.39      274.90     18.08 o
   8   2  20       61.26       55.77     12.36 o
  10   2  20        4.41        0.91     11.22 o
  12   2  20        3.27        1.92     10.87 o
  14   2  20       50.24       71.02     13.32 o
  16   2  20       54.52       74.57     15.37 o
  18   2  20       25.75        0.32     13.60 o
  20   2  20       12.27       29.54     14.97 o
 -21   3  20        0.62        0.00     13.11 o
 -19   3  20        6.58        0.32     12.22 o
 -17   3  20        0.73        0.00      9.81 o
 -15   3  20        0.53        0.00      9.26 o
 -13   3  20        1.16        0.00      8.37 o
 -11   3  20        4.51        0.00      7.76 o
  -9   3  20       32.36       22.49      8.59 o
  -7   3  20        0.63        0.00      7.46 o
  -5   3  20        3.30        0.00      6.92 o
  -3   3  20      106.49      120.72      9.63 o
  -1   3  20     3392.64     3208.78     53.47 o
   1   3  20     1000.71     1021.51     25.78 o
   3   3  20      179.73      116.61     11.72 o
   5   3  20      234.23      229.24     15.20 o
   7   3  20     1645.73     1586.27     42.56 o
   9   3  20      161.97      146.37     16.09 o
  11   3  20       70.01       33.74     13.38 o
  13   3  20       31.61       40.82     14.12 o
  15   3  20      118.06      101.82     15.24 o
  17   3  20        5.54        0.00     13.62 o
  19   3  20       26.74       18.00     14.82 o
 -20   4  20        5.76        0.00     13.31 o
 -18   4  20       23.38        6.81     12.60 o
 -16   4  20        3.88        0.00     10.45 o
 -14   4  20       74.15       32.42     11.46 o
 -12   4  20       17.97       29.98     10.74 o
 -10   4  20        0.26        0.00      8.60 o
  -8   4  20        0.00        0.00      8.09 o
  -6   4  20       44.54       68.19      9.47 o
  -4   4  20       52.45       70.29     14.08 o
  -2   4  20     1045.58      992.01     26.28 o
   0   4  20        7.88       11.55     14.77 o
   2   4  20      130.70      175.84     13.89 o
   4   4  20      162.37      146.54     13.06 o
   6   4  20        2.10       16.18     12.76 o
   8   4  20      505.89      509.87     24.83 o
  10   4  20      162.15      165.84     17.18 o
  12   4  20       22.61        0.00     13.13 o
  14   4  20       27.37       21.52     13.58 o
  16   4  20        1.56        0.00     12.94 o
  18   4  20       25.54       35.78     16.74 o
 -17   5  20        5.19        0.00     11.20 o
 -15   5  20        1.97        0.00     11.14 o
 -13   5  20       13.00        0.00     10.57 o
 -11   5  20       58.35       66.10     12.04 o
  -9   5  20       38.75       54.44     15.04 o
  -7   5  20       72.91       75.52     13.52 o
  -5   5  20       18.36       18.86     10.50 o
  -3   5  20      244.11      199.84     15.20 o
  -1   5  20        5.43        6.48     10.89 o
   1   5  20      752.52      777.96     24.65 o
   3   5  20       31.25       30.00     11.42 o
   5   5  20       59.60       44.85     15.04 o
   7   5  20      309.40      338.78     22.99 o
   9   5  20       20.62        5.45     13.32 o
  11   5  20        8.93       27.39     14.45 o
  13   5  20       28.29       26.66     15.37 o
  15   5  20       11.49        2.56     14.50 o
 -14   6  20        0.17        6.32     15.67 o
 -12   6  20       21.62       17.75     15.67 o
 -10   6  20        0.11        0.00     14.29 o
  -8   6  20       19.89       20.14     15.15 o
  -6   6  20       11.41       18.60     12.75 o
  -4   6  20        3.20        2.09     10.62 o
  -2   6  20      104.23      101.26     13.71 o
   0   6  20        4.29       13.24     11.64 o
   2   6  20        4.44       21.46     11.81 o
   4   6  20        0.93        0.00     13.59 o
   6   6  20        7.08        0.00     14.08 o
   8   6  20       41.41       48.55     17.95 o
  10   6  20       43.27       55.20     17.23 o
  12   6  20       94.55      126.64     21.49 o
  -9   7  20        8.53       16.94     17.05 o
  -7   7  20       26.03       40.40     18.91 o
  -5   7  20        0.56        5.36     14.64 o
  -3   7  20        1.40        0.00     12.60 o
  -1   7  20        8.90       15.11     12.46 o
   1   7  20       63.33       43.80     13.91 o
   3   7  20       15.92        4.84     15.38 o
   5   7  20        7.73        0.00     14.41 o
   7   7  20        5.84        0.00     15.17 o
 -21   1  21        0.11        0.00     12.84 o
 -19   1  21       84.75       91.29     15.18 o
 -17   1  21      108.48      120.34     14.47 o
 -15   1  21      129.71      150.25     12.46 o
 -13   1  21        9.15        0.71      8.66 o
 -11   1  21       96.89       97.16     10.32 o
  -9   1  21      139.93      125.21     10.27 o
  -7   1  21        9.96        6.61      7.08 o
  -5   1  21      627.79      667.47     16.48 o
  -3   1  21     1059.77     1146.56     19.45 o
  -1   1  21      540.32      592.52     14.13 o
   1   1  21       45.16      100.69      8.48 o
   3   1  21      291.18      320.72     14.38 o
   5   1  21       26.72       36.95     11.43 o
   7   1  21     1159.85     1032.54     45.42 o
   9   1  21      188.40      204.21     20.65 o
  11   1  21      221.60      194.06     19.86 o
  13   1  21       19.88       11.16     12.86 o
  15   1  21        0.83        4.96     14.37 o
  17   1  21      113.33      149.59     19.23 o
  19   1  21       21.30       43.41     15.50 o
 -20   2  21        6.73        0.00     12.29 o
 -18   2  21       21.86       48.02     13.51 o
 -16   2  21       16.82       10.19     10.79 o
 -14   2  21      184.70      142.68     12.38 o
 -12   2  21        8.65        0.00      8.43 o
 -10   2  21      129.77      129.10     11.03 o
  -8   2  21        2.09        6.32      7.76 o
  -6   2  21       24.53        9.04      7.33 o
  -4   2  21      435.13      501.29     14.96 o
  -2   2  21       78.15       77.40      8.96 o
   0   2  21      369.33      313.05     14.94 o
   2   2  21       19.14        0.00      8.76 o
   4   2  21        9.79       14.76     12.02 o
   6   2  21       10.92        2.39     11.31 o
   8   2  21        1.24        0.00     11.02 o
  10   2  21       74.93       62.85     13.83 o
  12   2  21       76.94       66.69     13.24 o
  14   2  21       14.60       12.30     13.92 o
  16   2  21       22.37        9.75     20.63 o
  18   2  21        6.89        4.66     14.47 o
 -19   3  21       43.25       53.31     17.15 o
 -17   3  21       13.70        0.00     10.46 o
 -15   3  21       33.74       29.68     10.90 o
 -13   3  21      118.78      110.63     12.55 o
 -11   3  21       11.34        2.31      8.87 o
  -9   3  21      102.85      103.01     10.55 o
  -7   3  21        9.89        4.96      8.14 o
  -5   3  21      214.46      219.38     11.36 o
  -3   3  21      379.73      423.28     17.85 o
  -1   3  21       12.35       26.68     12.49 o
   1   3  21      102.68      119.87     12.15 o
   3   3  21      514.20      442.57     19.31 o
   5   3  21       25.69       13.01     12.42 o
   7   3  21      122.08      122.21     16.07 o
   9   3  21        7.19        0.00     11.60 o
  11   3  21       93.02       93.93     16.62 o
  13   3  21        0.11        0.00     11.61 o
  15   3  21        0.25        0.00     12.41 o
  17   3  21        0.35        0.00     14.22 o
 -18   4  21       32.97        0.00     13.35 o
 -16   4  21        3.90        0.00     10.80 o
 -14   4  21       80.76       72.09     12.49 o
 -12   4  21       41.67       26.11     11.43 o
 -10   4  21        0.46        0.00      8.51 o
  -8   4  21       19.58        0.00      8.76 o
  -6   4  21        8.71       10.11     10.09 o
  -4   4  21        6.56        0.00      9.60 o
  -2   4  21       26.71       28.45     11.04 o
   0   4  21      154.53      154.87     13.63 o
   2   4  21      567.44      656.96     22.47 o
   4   4  21      306.50      296.95     20.79 o
   6   4  21      335.15      325.55     21.07 o
   8   4  21      295.38      301.63     21.38 o
  10   4  21       21.40       16.90     13.75 o
  12   4  21       55.35       62.75     15.33 o
  14   4  21       31.82       28.66     14.01 o
  16   4  21       11.75       17.04     13.95 o
 -15   5  21       38.42       39.72     14.29 o
 -13   5  21        1.78        0.00     14.94 o
 -11   5  21        1.24        0.00     13.54 o
  -9   5  21        0.22        0.00     13.90 o
  -7   5  21      294.92      335.23     19.91 o
  -5   5  21       15.08       10.06     11.03 o
  -3   5  21      108.63      112.96     13.75 o
  -1   5  21       12.22        4.04     10.88 o
   1   5  21       29.32       35.92     11.55 o
   3   5  21       90.11       56.99     15.49 o
   5   5  21      166.20      181.09     19.26 o
   7   5  21      116.00       97.95     16.68 o
   9   5  21       28.94       35.61     15.38 o
  11   5  21       13.53        4.75     14.55 o
  13   5  21      143.58      182.50     26.03 o
 -12   6  21       32.07       36.31     17.70 o
 -10   6  21        0.58        2.78     16.14 o
  -8   6  21       19.24       21.11     16.00 o
  -6   6  21       11.07        0.00     11.87 o
  -4   6  21       98.64      122.58     14.69 o
  -2   6  21        1.30        1.27     12.10 o
   0   6  21      158.20      163.35     15.64 o
   2   6  21        2.03        6.67     14.16 o
   4   6  21        0.54        1.07     14.27 o
   6   6  21       33.97       20.87     15.77 o
   8   6  21      137.17      132.92     20.09 o
  10   6  21       22.39       31.39     16.43 o
  -5   7  21        0.22        1.93     14.03 o
  -3   7  21       75.66       99.88     17.59 o
  -1   7  21        8.63       13.36     13.18 o
   1   7  21        2.45        0.00     16.24 o
   3   7  21       26.00        3.88     15.87 o
 -20   0  22      244.11      244.90     27.47 o
 -18   0  22       26.90        0.00     18.32 o
 -16   0  22        7.91        6.06     17.90 o
 -14   0  22      525.50      640.99     28.42 o
 -12   0  22      534.97      648.47     31.00 o
 -10   0  22       13.45        4.82     22.09 o
  -8   0  22      179.74      149.96     12.24 o
  -6   0  22      295.81      271.60     14.92 o
  -4   0  22      141.89      185.35     14.09 o
  -2   0  22       30.73       63.08     10.45 o
   0   0  22     1999.82     2041.62     40.88 o
   2   0  22        5.17        0.00     12.31 o
   4   0  22       85.86       60.30     18.86 o
   6   0  22       43.45       49.45     14.64 o
   8   0  22      899.79      754.13     48.80 o
  10   0  22       13.64        4.66     19.74 o
  12   0  22      142.76      189.74     28.25 o
  14   0  22      127.93      132.27     25.20 o
  16   0  22       68.15       84.59     25.36 o
  18   0  22      312.07      295.36     35.15 o
 -19   1  22       13.61       28.28     14.05 o
 -17   1  22       89.47       60.18     14.38 o
 -15   1  22        0.80        0.00     10.33 o
 -13   1  22      254.84      252.27     14.04 o
 -11   1  22      190.25      211.44     12.92 o
  -9   1  22      102.76       76.21     10.00 o
  -7   1  22       34.84       28.80      7.79 o
  -5   1  22      426.36      436.07     14.33 o
  -3   1  22     1051.77      974.06     20.41 o
  -1   1  22     1287.36     1207.91     20.44 o
   1   1  22        2.70        0.00      8.42 o
   3   1  22       26.54       22.24     11.50 o
   5   1  22      128.83      157.75     15.00 o
   7   1  22     1022.64      998.17     72.54 o
   9   1  22        1.18       10.10     11.69 o
  11   1  22        5.34        0.00     12.83 o
  13   1  22      166.62      158.24     20.87 o
  15   1  22       25.34       30.51     14.92 o
  17   1  22       62.61       71.83     17.84 o
  19   1  22        2.00        1.29     37.80 o
 -20   2  22       10.38        1.91     13.39 o
 -18   2  22       70.19      126.66     16.01 o
 -16   2  22       69.97       76.02     12.70 o
 -14   2  22       20.22       34.78     11.31 o
 -12   2  22      277.29      335.12     15.71 o
 -10   2  22       23.90       24.88      9.68 o
  -8   2  22        0.17        8.93      8.61 o
  -6   2  22      286.06      277.97     12.45 o
  -4   2  22       28.06       18.76      7.99 o
  -2   2  22       11.06        0.00      8.75 o
   0   2  22       30.93       19.33     10.41 o
   2   2  22      136.23      127.40     15.26 o
   4   2  22       48.36       43.97     12.93 o
   6   2  22        1.76        0.00     10.87 o
   8   2  22       31.75       25.91     12.55 o
  10   2  22       90.32       95.00     21.29 o
  12   2  22       26.96       22.59     12.71 o
  14   2  22        8.56        0.05     14.84 o
  16   2  22        0.05        0.00     23.12 o
  18   2  22       43.37       57.60     32.18 o
 -19   3  22        0.12       14.38     13.56 o
 -17   3  22        7.15        0.00     12.96 o
 -15   3  22        5.49       15.80     11.45 o
 -13   3  22       14.15        0.00     10.33 o
 -11   3  22      181.72      185.56     13.19 o
  -9   3  22        0.28        0.00      8.74 o
  -7   3  22      197.50      182.15     11.32 o
  -5   3  22      709.85      685.30     21.66 o
  -3   3  22      355.79      350.12     16.99 o
  -1   3  22        5.34        0.00      9.32 o
   1   3  22       57.88       75.92     12.59 o
   3   3  22      193.75      192.01     17.70 o
   5   3  22       17.74        0.00     12.96 o
   7   3  22        6.31        3.65     12.81 o
   9   3  22        4.77        0.00     12.97 o
  11   3  22      109.01       97.81     15.89 o
  13   3  22       18.85       21.53     13.36 o
  15   3  22        0.10        0.00     12.86 o
  17   3  22        3.04       14.95     15.71 o
 -16   4  22       18.20        8.32     11.63 o
 -14   4  22       79.64       69.60     12.65 o
 -12   4  22        0.77        4.40     11.03 o
 -10   4  22        1.35        8.05     10.51 o
  -8   4  22        6.60        7.70     12.11 o
  -6   4  22       14.78       14.64     10.28 o
  -4   4  22      110.18      126.85     13.08 o
  -2   4  22       38.95       47.41     11.27 o
   0   4  22      226.82      246.43     16.59 o
   2   4  22      479.01      568.02     27.26 o
   4   4  22       30.76       78.86     15.92 o
   6   4  22      101.26      113.91     17.95 o
   8   4  22      314.92      324.13     22.48 o
  10   4  22       85.32       66.70     15.65 o
  12   4  22        2.09       19.60     14.43 o
  14   4  22        0.15        0.00     14.97 o
 -13   5  22       32.33       31.96     16.20 o
 -11   5  22       28.00       28.66     20.00 o
  -9   5  22       16.21        0.00     14.00 o
  -7   5  22       43.57       51.32     12.18 o
  -5   5  22       43.93       58.21     12.90 o
  -3   5  22      264.65      271.65     18.65 o
  -1   5  22       44.72       43.45     12.25 o
   1   5  22       38.51       28.05     13.37 o
   3   5  22       12.00        0.00     17.16 o
   5   5  22       23.75       19.99     14.80 o
   7   5  22        4.69        8.88     14.71 o
   9   5  22       15.12        0.00     14.29 o
  11   5  22       13.15       18.78     15.60 o
 -10   6  22        3.64        0.00     16.46 o
  -8   6  22       10.96        0.00     15.96 o
  -6   6  22       61.13       63.03     15.69 o
  -4   6  22        6.03        6.09     11.83 o
  -2   6  22       32.10       36.56     12.70 o
   0   6  22        7.35       28.79     14.23 o
   2   6  22       20.27       21.49     15.52 o
   4   6  22       13.61       22.33     16.72 o
   6   6  22        2.74        0.23     15.45 o
   8   6  22       71.88       91.10     19.01 o
 -19   1  23        0.56        2.22     13.47 o
 -17   1  23        2.08        6.19     12.74 o
 -15   1  23       77.33      108.50     13.46 o
 -13   1  23      358.80      455.94     17.94 o
 -11   1  23       77.90       77.18     11.21 o
  -9   1  23       25.52       29.14      8.50 o
  -7   1  23      161.16      156.97     10.55 o
  -5   1  23      208.51      239.75     11.83 o
  -3   1  23        1.10        3.71      7.39 o
  -1   1  23       42.66       42.79      9.77 o
   1   1  23      176.78      191.17     16.83 o
   3   1  23      135.23      115.69     19.53 o
   5   1  23       10.30        0.00     11.40 o
   7   1  23       74.10       70.59     13.78 o
   9   1  23       18.09       12.25     11.96 o
  11   1  23       15.93       18.13     15.55 o
  13   1  23       68.77      101.01     23.20 o
  15   1  23       25.07       40.41     16.73 o
  17   1  23       46.65       45.36     17.58 o
 -18   2  23       96.55       97.77     15.49 o
 -16   2  23       54.59       59.53     12.86 o
 -14   2  23      157.51      179.55     15.24 o
 -12   2  23        2.44        0.00      9.42 o
 -10   2  23        5.22        0.00      8.77 o
  -8   2  23        0.02        0.00      7.87 o
  -6   2  23      166.47      172.72     11.31 o
  -4   2  23      126.61       96.89     11.89 o
  -2   2  23      156.55      150.34     12.80 o
   0   2  23      139.59      137.54     13.40 o
   2   2  23       59.13       52.06     13.94 o
   4   2  23      165.60      170.51     17.10 o
   6   2  23        0.82        0.00     11.86 o
   8   2  23       21.97       15.94     18.29 o
  10   2  23       36.51       56.43     14.01 o
  12   2  23        0.66        0.00     12.29 o
  14   2  23       14.64        9.18     15.95 o
  16   2  23       19.35       21.89     28.49 o
 -17   3  23       48.66       45.79     14.59 o
 -15   3  23        0.02        0.00     11.25 o
 -13   3  23      145.26      152.75     14.45 o
 -11   3  23        0.11        2.29      9.51 o
  -9   3  23       24.13       20.03     11.27 o
  -7   3  23       22.06        0.00      9.86 o
  -5   3  23        3.46        0.00      9.63 o
  -3   3  23       45.43       31.34     10.90 o
  -1   3  23      179.21      176.77     13.83 o
   1   3  23      203.38      205.32     18.63 o
   3   3  23      136.84      123.65     16.67 o
   5   3  23       69.39       41.32     14.69 o
   7   3  23      299.11      346.80     22.18 o
   9   3  23        0.48        0.00     12.99 o
  11   3  23       21.22       30.17     13.81 o
  13   3  23        9.01        4.10     13.79 o
  15   3  23       18.60       17.50     15.48 o
 -14   4  23       12.94       17.26     14.02 o
 -12   4  23        0.96        0.00     14.00 o
 -10   4  23       35.25       41.75     13.41 o
  -8   4  23       61.11       31.67     11.54 o
  -6   4  23       51.23       63.81     12.27 o
  -4   4  23       17.91       20.89     11.60 o
  -2   4  23        6.04       14.30     10.86 o
   0   4  23      132.02      117.52     15.75 o
   2   4  23      339.17      358.26     23.59 o
   4   4  23      181.10      191.24     19.33 o
   6   4  23       21.07       18.65     14.84 o
   8   4  23        4.83       10.28     13.95 o
  10   4  23       15.06       11.62     14.62 o
  12   4  23       10.65        0.52     14.20 o
 -11   5  23       36.06       38.56     21.48 o
  -9   5  23       44.31       38.77     17.22 o
  -7   5  23       87.71       95.11     14.28 o
  -5   5  23       72.00      103.91     14.02 o
  -3   5  23      199.70      252.39     18.06 o
  -1   5  23        0.69        9.48     13.51 o
   1   5  23        3.21       10.42     15.05 o
   3   5  23       32.92       27.67     15.64 o
   5   5  23      153.29      160.28     19.41 o
   7   5  23       61.65       74.74     17.00 o
   9   5  23        7.08       14.48     15.48 o
  -6   6  23       23.57       28.60     15.08 o
  -4   6  23       52.39       61.22     14.33 o
  -2   6  23        7.97        0.00     14.12 o
   0   6  23       11.37        0.00     15.74 o
   2   6  23       13.40        0.00     15.81 o
   4   6  23       19.09       28.24     20.25 o
 -18   0  24       34.51       58.98     21.40 o
 -16   0  24       10.25        0.00     18.69 o
 -14   0  24       97.62      105.76     27.47 o
 -12   0  24        0.04        0.00     12.71 o
 -10   0  24       12.98       15.58     14.08 o
  -8   0  24      202.86      251.18     19.30 o
  -6   0  24     1139.70     1131.21     36.74 o
  -4   0  24       53.56       44.52     13.82 o
  -2   0  24      285.70      306.92     36.12 o
   0   0  24      395.57      409.65     41.41 o
   2   0  24      425.34      439.78     26.28 o
   4   0  24      195.73      144.65     18.47 o
   6   0  24       17.45       12.68     21.03 o
   8   0  24       12.28        0.00     21.67 o
  10   0  24      292.97      267.75     36.12 o
  12   0  24       42.32       50.72     25.20 o
  14   0  24        3.81        0.00     19.42 o
  16   0  24       34.21       39.81     25.84 o
 -17   1  24       34.96       19.40     13.96 o
 -15   1  24      174.36      129.77     14.08 o
 -13   1  24       14.08       43.56     11.41 o
 -11   1  24      416.45      470.82     18.40 o
  -9   1  24       42.25       27.25      9.97 o
  -7   1  24      227.41      178.54     12.62 o
  -5   1  24        0.44        0.00     10.18 o
  -3   1  24      691.60      655.82     20.90 o
  -1   1  24        0.03        3.00     13.63 o
   1   1  24      260.42      209.50     17.46 o
   3   1  24      432.47      499.92     23.80 o
   5   1  24        1.90        0.00     11.87 o
   7   1  24       19.88       15.03     12.85 o
   9   1  24       32.14       26.17     17.56 o
  11   1  24        2.86        7.13     15.73 o
  13   1  24       27.29       37.13     17.34 o
  15   1  24       47.06       91.06     19.41 o
 -16   2  24       24.34       30.46     16.15 o
 -14   2  24      119.85      141.63     14.29 o
 -12   2  24       83.49       66.83     11.70 o
 -10   2  24        0.68        0.00      8.35 o
  -8   2  24       14.49        0.37      9.11 o
  -6   2  24        0.06        0.00      9.46 o
  -4   2  24       48.15       54.46     11.46 o
  -2   2  24        7.82        0.00      9.63 o
   0   2  24      237.86      276.71     20.00 o
   2   2  24        5.04        8.09     12.14 o
   4   2  24      106.78      103.15     15.77 o
   6   2  24      235.38      227.57     19.42 o
   8   2  24        0.15        0.00     12.09 o
  10   2  24      169.46      131.02     20.14 o
  12   2  24       48.54       23.68     14.31 o
  14   2  24       47.51       65.77     18.96 o
 -15   3  24       39.50        1.89     11.71 o
 -13   3  24        3.97       13.58     13.48 o
 -11   3  24        2.03        0.15     12.18 o
  -9   3  24      150.66      138.94     13.77 o
  -7   3  24        1.38       14.20     10.72 o
  -5   3  24      252.36      266.61     15.99 o
  -3   3  24       20.76       10.96     10.24 o
  -1   3  24      496.89      505.47     26.44 o
   1   3  24      111.83       95.66     19.67 o
   3   3  24      360.76      367.11     36.06 o
   5   3  24       12.96        7.98     20.93 o
   7   3  24        2.02        7.84     16.16 o
   9   3  24       24.82       12.46     13.92 o
  11   3  24       38.35       28.09     14.54 o
  13   3  24       17.01       24.45     14.79 o
 -12   4  24        1.48        5.41     15.31 o
 -10   4  24        0.60        0.00     14.46 o
  -8   4  24        7.28       22.64     11.47 o
  -6   4  24        4.46       11.10     15.12 o
  -4   4  24       63.81       79.11     13.12 o
  -2   4  24        0.00        0.00     12.59 o
   0   4  24       93.56       94.83     17.35 o
   2   4  24        7.69       18.42     14.84 o
   4   4  24        0.89       15.00     18.75 o
   6   4  24        0.98        0.00     13.69 o
   8   4  24        6.24        0.00     14.67 o
  10   4  24       69.40       89.28     17.44 o
  -9   5  24        9.19        0.00     14.25 o
  -7   5  24      126.92      110.24     14.46 o
  -5   5  24        3.07       14.49     15.20 o
  -3   5  24       63.29       47.84     15.07 o
  -1   5  24        0.07        0.00     14.13 o
   1   5  24       19.38       26.68     16.62 o
   3   5  24       25.89       48.89     26.01 o
   5   5  24       32.89       35.24     16.04 o
   7   5  24        0.01        2.52     15.51 o
 -15   1  25        2.39        4.35     13.42 o
 -13   1  25        5.40       17.48     11.08 o
 -11   1  25       31.51       34.83     10.59 o
  -9   1  25       12.01       12.86      9.70 o
  -7   1  25       44.98       49.51     13.31 o
  -5   1  25      126.96      116.53     17.55 o
  -3   1  25      109.09      155.47     39.41 o
  -1   1  25        1.69        0.00     12.25 o
   1   1  25      158.24      151.05     25.80 o
   3   1  25       33.85       41.01     14.17 o
   5   1  25       89.35       28.01     13.23 o
   7   1  25       74.72       39.41     13.62 o
   9   1  25       39.63       42.71     20.63 o
  11   1  25        0.04        0.00     15.38 o
  13   1  25       13.91        0.00     16.34 o
 -14   2  25       43.11       46.02     13.13 o
 -12   2  25       47.70       35.84     12.63 o
 -10   2  25       14.60       19.73     13.18 o
  -8   2  25        0.22        0.00      9.76 o
  -6   2  25       70.20       93.60     12.64 o
  -4   2  25        3.91        0.00     10.74 o
  -2   2  25      276.84      274.71     33.99 o
   0   2  25        3.82        0.00     13.35 o
   2   2  25       21.57        0.00     20.56 o
   4   2  25       18.36       26.95     13.81 o
   6   2  25        0.58        0.00     12.81 o
   8   2  25       45.45       70.52     29.14 o
  10   2  25       32.06       60.73     18.41 o
  12   2  25        0.33        0.00     14.29 o
 -13   3  25       69.61       90.91     19.04 o
 -11   3  25       12.78        0.00     25.70 o
  -9   3  25       11.10        6.34     10.87 o
  -7   3  25       20.52        0.00     10.48 o
  -5   3  25        6.42        2.49     12.08 o
  -3   3  25       55.82       55.36     18.95 o
  -1   3  25       24.91       32.05     14.48 o
   1   3  25        8.13        9.43     14.10 o
   3   3  25       34.74       48.44     15.48 o
   5   3  25       20.07        7.84     14.47 o
   7   3  25        1.88        0.00     13.28 o
   9   3  25        0.02       10.76     14.31 o
  11   3  25       79.63      134.77     19.00 o
 -10   4  25        1.83        0.00     12.45 o
  -8   4  25       26.81       16.45     12.15 o
  -6   4  25        0.24        0.00     12.22 o
  -4   4  25       18.72       15.15     14.16 o
  -2   4  25       37.45       21.90     15.82 o
   0   4  25       67.38       67.62     16.83 o
   2   4  25       61.89       38.78     15.99 o
   4   4  25       91.06       80.91     17.83 o
   6   4  25      237.42      228.03     21.93 o
   8   4  25       65.07       57.63     20.54 o
  -5   5  25        3.86        0.00     15.08 o
  -3   5  25       11.78        6.60     15.38 o
  -1   5  25        6.54        3.39     15.85 o
   1   5  25        3.62        8.87     15.33 o
   3   5  25        5.43        5.14     15.53 o
 -14   0  26        0.01        0.00     17.99 o
 -12   0  26        0.68        0.90     16.55 o
 -10   0  26       20.56       28.80     15.63 o
  -8   0  26       17.27        0.00     22.95 o
  -6   0  26      344.72      385.89     42.06 o
  -4   0  26        4.99        1.44     25.36 o
  -2   0  26      326.71      277.22     38.69 o
   0   0  26       42.79       52.65     26.97 o
   2   0  26       10.01       12.68     22.31 o
   4   0  26       12.34        9.63     24.56 o
   6   0  26       80.98       32.91     24.08 o
   8   0  26        9.84        0.00     21.99 o
  10   0  26       25.75       11.72     24.08 o
  12   0  26       55.35       42.86     27.45 o
 -13   1  26        4.13       19.79     13.86 o
 -11   1  26        0.27        6.98     11.68 o
  -9   1  26        1.46       19.84     14.41 o
  -7   1  26      218.59      222.12     21.65 o
  -5   1  26        6.07        0.00     17.74 o
  -3   1  26      234.92      212.43     25.54 o
  -1   1  26      125.44       74.34     19.75 o
   1   1  26       31.69       36.97     17.06 o
   3   1  26        5.20        0.00     15.76 o
   5   1  26        2.68        0.00     16.93 o
   7   1  26       26.47       26.22     14.29 o
   9   1  26       10.89       17.57     17.44 o
  11   1  26       42.52       52.44     20.71 o
 -12   2  26       21.86       36.20     16.68 o
 -10   2  26       11.21        0.00     20.78 o
  -8   2  26      147.17      156.21     17.05 o
  -6   2  26        3.21       23.82     15.87 o
  -4   2  26      258.13      260.41     27.74 o
  -2   2  26       94.46      113.53     16.59 o
   0   2  26        0.03        0.00     12.91 o
   2   2  26        0.96       20.04     14.69 o
   4   2  26       60.30       78.67     16.15 o
   6   2  26       24.40       37.74     14.87 o
   8   2  26      117.15      138.85     17.89 o
  10   2  26       67.74       70.62     17.40 o
 -11   3  26        3.85        0.00     34.01 o
  -9   3  26      118.75      116.90     16.56 o
  -7   3  26       51.67       73.61     13.14 o
  -5   3  26      105.48      120.02     20.82 o
  -3   3  26       40.15       74.84     16.02 o
  -1   3  26        5.77        6.92     14.03 o
   1   3  26        0.29       15.49     14.93 o
   3   3  26      151.77      126.33     18.45 o
   5   3  26      163.44      180.27     19.98 o
   7   3  26      115.05      146.42     21.16 o
  -6   4  26       22.64       32.61     14.11 o
  -4   4  26        5.73        0.00     15.03 o
  -2   4  26       68.23       57.85     17.50 o
   0   4  26        6.77        0.00     15.18 o
   2   4  26        0.00        0.37     14.95 o
   4   4  26        0.11        7.46     15.05 o
 -11   1  27        0.04        5.51     15.98 o
  -9   1  27       10.01        5.80     18.39 o
  -7   1  27        2.63        0.00     16.96 o
  -5   1  27       68.24       71.39     28.49 o
  -3   1  27       13.80        0.00     16.91 o
  -1   1  27       57.55       47.58     23.68 o
   1   1  27       28.43       24.72     19.06 o
   3   1  27       70.21       83.56     20.99 o
   5   1  27        0.28        0.00     16.61 o
   7   1  27       35.23       11.05     17.78 o
   9   1  27       13.52        0.00     17.82 o
 -10   2  27        1.40        0.00     16.00 o
  -8   2  27        0.42       15.17     19.59 o
  -6   2  27       98.45       59.66     34.51 o
  -4   2  27        4.44        6.03     19.57 o
  -2   2  27      100.24       98.22     21.94 o
   0   2  27       11.53        0.00     18.03 o
   2   2  27      222.97      195.59     28.73 o
   4   2  27       36.33       33.05     19.25 o
   6   2  27       10.00        1.29     14.72 o
  -7   3  27       29.68       65.23     21.49 o
  -5   3  27       20.15       17.73     20.09 o
  -3   3  27      122.33      116.97     18.60 o
  -1   3  27       19.58        0.00     14.95 o
   1   3  27       25.64       27.25     15.64 o
   3   3  27       66.33       83.72     17.72 o
  -8   0  28        3.64        0.00     24.88 o
  -6   0  28       38.67       25.04     28.09 o
  -4   0  28      102.84       65.33     31.78 o
  -2   0  28        3.88        0.00     25.68 o
   0   0  28       10.75       16.37     26.97 o
   2   0  28       78.85       36.76     29.21 o
   4   0  28        7.38        0.00     23.60 o
  -7   1  28       21.63       34.19     20.92 o
  -5   1  28        4.37        0.00     17.54 o
  -3   1  28        4.90       37.04     19.45 o
  -1   1  28        9.11        0.00     18.95 o
   1   1  28        0.06        0.00     17.93 o
   3   1  28      201.36      220.39     26.22 o
   5   1  28        0.22        0.00     16.87 o
  -4   2  28       40.12       36.88     33.87 o
  -2   2  28       16.46        0.00     17.47 o
   0   2  28        2.11        0.00     18.95 o
   2   2  28       32.97       54.03     20.48 o
 
